# Supplementary material for: Use of Average Mutual Information and Derived Measures to Find Coding Regions
Source: Entropy (Basel). 2021 Oct 11;23(10):1324. doi: 10.3390/e23101324 (PMC8534840; doi:10.3390/e23101324)
Supplement: Supplementary file 1 [file entropy-23-01324-s001.zip]

Archive with 6 entries (5 files):
- supplementary material/
- supplementary material/.DS_Store
- supplementary material/CodingRegionPredictionBySpecies.xlsx
- supplementary material/CodingRegion_CrossSpecies.xlsx
- supplementary material/~$CodingRegionPredictionBySpecies.xlsx
- supplementary material/~$CodingRegion_CrossSpecies.xlsx
