# Supplementary material for: Use of Average Mutual Information and Derived Measures to Find Coding Regions
Source: Entropy (Basel). 2021 Oct 11;23(10):1324. doi: 10.3390/e23101324 (PMC8534840; doi:10.3390/e23101324)
Supplement: Supplementary file 1 [file entropy-23-01324-s001.zip › supplementary material/CodingRegionPredictionBySpecies.xlsx]

## Sheet: CodingRegionPredictionBySpecies
					Sequence Length=100									Sequence Length=1000
					eaAMI			eAMI			AMI			eaAMI			eAMI			AMI
taxaID	speciesName	organismName	kingdom	accession	AUC	Sensitivity	Specificity	AUC	Sensitivity	Specificity	AUC	Sensitivity	Specificity	AUC	Sensitivity	Specificity	AUC	Sensitivity	Specificity	AUC	Sensitivity	Specificity
267377	Methanococcus maripaludis	Methanococcus maripaludis S2 (euryarchaeotes)	Archaea	GCF_000011585.1	0.9401	0.8175	0.921	0.9713	0.927	0.8955	0.529	0.488	0.547	1	0.995	0.9995	0.9999	0.9925	0.9995	0.8769	0.7665	0.835
208963	Pseudomonas aeruginosa	Pseudomonas aeruginosa UCBPP-PA14 (g-proteobacteria)	Bacteria	GCF_000014625.1	0.9703	0.867	0.954	0.9683	0.9035	0.944	0.6797	0.5315	0.7265	0.9987	0.973	0.9995	0.9934	0.9695	1	0.9786	0.919	0.978
1380365	Dyella japonica	Dyella japonica UNC79MFTsu3.2 (g-proteobacteria)	Bacteria	GCF_000620485.1	0.9677	0.875	0.95	0.9665	0.882	0.9475	0.6724	0.5365	0.728	0.9991	0.9735	0.9955	0.9977	0.967	0.9955	0.9655	0.8755	0.9555
565050	Caulobacter vibrioides	Caulobacter vibrioides NA1000 (a-proteobacteria)	Bacteria	GCF_000022005.1	0.9576	0.841	0.943	0.9664	0.91	0.9295	0.6501	0.4875	0.722	0.9976	0.99	0.993	0.9963	0.9865	0.9915	0.9865	0.931	0.9765
1064539	Azospirillum baldaniorum	Azospirillum baldaniorum (a-proteobacteria)	Bacteria	GCF_007827765.1	0.958	0.863	0.9275	0.9639	0.9035	0.9245	0.6648	0.5225	0.719	0.9978	0.9885	0.9865	0.9964	0.9805	0.9875	0.9827	0.9215	0.9735
392499	Sphingomonas wittichii	Sphingomonas wittichii RW1 (a-proteobacteria)	Bacteria	GCF_000016765.1	0.9622	0.8755	0.93	0.9634	0.886	0.9365	0.6702	0.5465	0.7055	0.9994	0.983	0.9955	0.9971	0.9675	0.9955	0.9783	0.8995	0.98
883	Desulfovibrio vulgaris	Desulfovibrio vulgaris str. &apos;Miyazaki F&apos; (d-proteobacteria)	Bacteria	GCF_000021385.1	0.9564	0.8225	0.945	0.9614	0.8485	0.9615	0.5999	0.4935	0.655	0.9996	0.9825	0.996	0.9992	0.9805	0.998	0.9607	0.8705	0.9475
216591	Burkholderia cenocepacia	Burkholderia cenocepacia J2315 (b-proteobacteria)	Bacteria	GCF_000009485.1	0.9557	0.85	0.939	0.9589	0.8615	0.939	0.673	0.5735	0.6815	0.9996	0.973	0.9995	0.9983	0.9595	0.9995	0.9567	0.8735	0.9805
36329	Plasmodium falciparum	Plasmodium falciparum 3D7 (malaria parasite P. falciparum)	Eukaryota	GCF_000002765.5	0.9281	0.907	0.778	0.9535	0.9075	0.8615	0.7584	0.7995	0.582	0.9966	0.9965	0.973	0.9948	0.994	0.9705	0.9824	0.979	0.922
271848	Burkholderia thailandensis	Burkholderia thailandensis E264 (b-proteobacteria)	Bacteria	GCF_000012365.1	0.9489	0.8345	0.9345	0.9528	0.835	0.944	0.6114	0.511	0.6475	0.9992	0.977	0.995	0.9983	0.9725	0.9955	0.9529	0.8595	0.9375
272560	Burkholderia pseudomallei	Burkholderia pseudomallei K96243 (b-proteobacteria)	Bacteria	GCF_000959285.1	0.9467	0.819	0.937	0.9508	0.834	0.947	0.6212	0.548	0.6225	0.9993	0.975	0.9965	0.9983	0.9715	0.997	0.9407	0.837	0.9305
640081	Dechlorosoma suillum	Azospira oryzae PS (b-proteobacteria)	Bacteria	GCF_000236665.1	0.9516	0.8375	0.9425	0.9495	0.8585	0.9365	0.637	0.4865	0.7085	0.9922	0.9665	0.9775	0.9903	0.95	0.975	0.946	0.8495	0.9615
208964	Pseudomonas aeruginosa	Pseudomonas aeruginosa PAO1 (g-proteobacteria)	Bacteria	GCF_000006765.1	0.9463	0.8565	0.916	0.9493	0.8925	0.913	0.6791	0.537	0.727	0.9957	0.9865	0.9775	0.9928	0.985	0.9725	0.9839	0.9435	0.964
321846	Pseudomonas simiae	Pseudomonas simiae (g-proteobacteria)	Bacteria	GCF_000934565.1	0.9321	0.817	0.8985	0.9482	0.87	0.902	0.5925	0.459	0.65	0.999	0.973	0.9965	0.9897	0.963	0.9965	0.9633	0.9	0.932
398580	Dinoroseobacter shibae	Dinoroseobacter shibae DFL 12 = DSM 16493 (a-proteobacteria)	Bacteria	GCF_000018145.1	0.9406	0.8165	0.924	0.9482	0.842	0.9235	0.602	0.478	0.678	0.9994	0.985	0.993	0.9988	0.984	0.99	0.9564	0.859	0.939
633149	Brevundimonas subvibrioides	Brevundimonas subvibrioides ATCC 15264 (a-proteobacteria)	Bacteria	GCF_000144605.1	0.9398	0.836	0.896	0.9471	0.898	0.8865	0.6447	0.487	0.7145	0.9989	0.991	0.9865	0.9962	0.9885	0.9885	0.9873	0.95	0.979
757424	Herbaspirillum seropedicae	Herbaspirillum seropedicae SmR1 (b-proteobacteria)	Bacteria	GCF_000143225.1	0.9447	0.8375	0.918	0.947	0.89	0.8955	0.6013	0.463	0.6935	0.9941	0.974	0.989	0.9907	0.9665	0.9885	0.956	0.872	0.941
1813946	Acidovorax	Acidovorax sp. GW101-3H11 (b-proteobacteria)	Bacteria	GCF_001633105.1	0.9456	0.8265	0.9235	0.947	0.859	0.92	0.5926	0.477	0.652	0.9979	0.975	0.9915	0.9938	0.9615	0.9925	0.9037	0.7815	0.8985
354242	Campylobacter jejuni	Campylobacter jejuni subsp. jejuni 81-176 (e-proteobacteria)	Bacteria	GCF_000015525.1	0.8949	0.73	0.8885	0.9456	0.9005	0.8375	0.529	0.467	0.5765	0.9993	0.989	0.994	0.9996	0.9935	0.9915	0.7753	0.6965	0.6895
294	Pseudomonas fluorescens	Pseudomonas fluorescens (g-proteobacteria)	Bacteria	GCF_900215245.1	0.9359	0.8005	0.9085	0.9454	0.8615	0.9005	0.6021	0.492	0.6535	0.9992	0.973	0.9945	0.9916	0.961	0.997	0.9257	0.847	0.891
93064	Sphingomonas koreensis	Sphingomonas koreensis (a-proteobacteria)	Bacteria	GCF_003950925.1	0.9382	0.824	0.9065	0.945	0.8755	0.889	0.6568	0.5345	0.692	0.9995	0.984	0.996	0.9966	0.981	0.9965	0.9897	0.938	0.9745
243273	Mycoplasma genitalium	Mycoplasma genitalium G37 (mycoplasmas)	Bacteria	GCF_000027325.1	0.8836	0.767	0.8435	0.9414	0.913	0.832	0.5795	0.477	0.632	1	0.997	1	1	0.999	1	0.847	0.7565	0.789
258594	Rhodopseudomonas palustris	Rhodopseudomonas palustris CGA009 (a-proteobacteria)	Bacteria	GCF_000195775.1	0.9375	0.8115	0.9135	0.941	0.855	0.903	0.6692	0.5455	0.7085	0.9992	0.9825	0.9955	0.9942	0.976	0.9975	0.991	0.9485	0.9865
272635	Mycoplasma pulmonis	Mycoplasma pulmonis UAB CTIP (mycoplasmas)	Bacteria	GCF_000195875.1	0.891	0.7245	0.8895	0.9333	0.871	0.8625	0.5586	0.447	0.633	0.9974	0.9905	0.977	0.9974	0.99	0.974	0.8544	0.759	0.8115
644801	Pseudomonas stutzeri	Pseudomonas stutzeri RCH2 (g-proteobacteria)	Bacteria	GCF_000327065.1	0.9332	0.798	0.9145	0.9325	0.8335	0.899	0.6245	0.4955	0.667	0.9978	0.9755	0.9955	0.9931	0.966	0.9965	0.9745	0.8985	0.956
323850	Shewanella loihica	Shewanella loihica PV-4 (g-proteobacteria)	Bacteria	GCF_000016065.1	0.9126	0.7625	0.909	0.931	0.855	0.8715	0.5678	0.599	0.4985	0.9995	0.976	0.9995	0.9926	0.953	0.993	0.8704	0.7555	0.8595
68895	Cupriavidus basilensis	Cupriavidus basilensis (b-proteobacteria)	Bacteria	GCF_008801925.2	0.9235	0.778	0.912	0.9281	0.823	0.8905	0.5965	0.4795	0.6535	0.9985	0.977	0.9965	0.9946	0.9685	0.9955	0.9559	0.847	0.9445
205921	Streptococcus agalactiae	Streptococcus agalactiae A909 (firmicutes)	Bacteria	GCF_000012705.1	0.8815	0.7175	0.8765	0.9256	0.8525	0.8505	0.5375	0.5595	0.496	0.9991	0.976	0.993	0.9989	0.984	0.9865	0.7879	0.6215	0.8205
709015	Pontibacter actiniarum	Pontibacter actiniarum DSM 19842 (CFB group bacteria)	Bacteria	GCF_000472485.1	0.9157	0.7525	0.9145	0.9252	0.849	0.862	0.6137	0.6625	0.505	0.9992	0.975	0.9935	0.9933	0.9595	0.9945	0.928	0.829	0.8845
216596	Rhizobium leguminosarum	Rhizobium leguminosarum bv. viciae 3841 (a-proteobacteria)	Bacteria	GCF_000009265.1	0.9122	0.775	0.895	0.925	0.838	0.8615	0.6141	0.494	0.672	0.9993	0.9705	0.9975	0.9967	0.963	0.995	0.9631	0.8695	0.9495
7955	Danio rerio	Danio rerio (zebrafish)	Eukaryota	GCF_000002035.6	0.8866	0.7475	0.8565	0.9246	0.911	0.8025	0.614	0.563	0.591	0.9908	0.97	0.956	0.9906	0.985	0.939	0.8494	0.7005	0.836
176299	Agrobacterium fabrum	Agrobacterium fabrum str. C58 (a-proteobacteria)	Bacteria	GCF_000092025.1	0.9084	0.765	0.8845	0.921	0.8375	0.8455	0.5679	0.4725	0.614	0.999	0.978	0.995	0.9962	0.967	0.9905	0.9381	0.8295	0.914
401614	Francisella tularensis subsp. novicida	Francisella tularensis subsp. novicida U112 (g-proteobacteria)	Bacteria	GCF_000833375.1	0.856	0.666	0.8855	0.9209	0.8725	0.8225	0.5399	0.4385	0.617	0.9979	0.9845	0.9845	0.9976	0.987	0.9725	0.8016	0.692	0.78
266834	Sinorhizobium meliloti	Sinorhizobium meliloti 1021 (a-proteobacteria)	Bacteria	GCF_000006965.1	0.9114	0.7535	0.903	0.9184	0.8205	0.862	0.6315	0.5175	0.6785	0.9985	0.9625	0.992	0.9952	0.96	0.9915	0.9525	0.85	0.9355
398527	Paraburkholderia phytofirmans	Paraburkholderia phytofirmans PsJN (b-proteobacteria)	Bacteria	GCF_000020125.1	0.9097	0.782	0.8815	0.9174	0.839	0.838	0.6098	0.479	0.681	0.9985	0.9695	0.999	0.996	0.965	0.9965	0.9359	0.828	0.9305
388919	Streptococcus sanguinis	Streptococcus sanguinis SK36 (firmicutes)	Bacteria	GCF_000014205.1	0.9079	0.782	0.8725	0.9161	0.865	0.8235	0.5795	0.5825	0.536	0.9986	0.9915	0.991	0.9965	0.9695	0.9965	0.7739	0.6625	0.746
226186	Bacteroides thetaiotaomicron	Bacteroides thetaiotaomicron VPI-5482 (CFB group bacteria)	Bacteria	GCF_000011065.1	0.884	0.7715	0.84	0.9156	0.8725	0.8135	0.6216	0.7	0.475	0.9991	0.9885	0.986	0.993	0.979	0.959	0.8324	0.7355	0.7765
225937	Marinobacter adhaerens	Marinobacter adhaerens HP15 (g-proteobacteria)	Bacteria	GCF_000166295.1	0.8925	0.735	0.8835	0.9147	0.8325	0.833	0.5207	0.438	0.592	0.9982	0.9645	0.9945	0.9943	0.944	0.994	0.8758	0.755	0.8475
535206	Enterococcus faecium	Enterococcus faecium E1162 (firmicutes)	Bacteria	GCF_000172675.1	0.8819	0.7865	0.805	0.9125	0.8585	0.821	0.6005	0.644	0.4945	0.9995	0.991	0.9895	0.9982	0.9745	0.9875	0.8185	0.7295	0.7575
1122134	Kangiella aquimarina	Kangiella aquimarina DSM 16071 (g-proteobacteria)	Bacteria	GCF_000374105.1	0.8645	0.719	0.844	0.9081	0.8395	0.836	0.5701	0.6035	0.4885	0.9991	0.9835	0.9875	0.9951	0.964	0.987	0.7447	0.6075	0.7675
714359	Bacillus thuringiensis	Bacillus thuringiensis BMB171 (firmicutes)	Bacteria	GCF_000092165.1	0.8669	0.73	0.836	0.9075	0.839	0.8175	0.5537	0.6155	0.4715	0.9997	0.9865	0.9945	0.9995	0.988	0.9965	0.8325	0.717	0.783
528354	Neisseria gonorrhoeae	Neisseria gonorrhoeae MS11 (b-proteobacteria)	Bacteria	GCF_000156855.2	0.9031	0.7665	0.882	0.9067	0.817	0.833	0.5835	0.653	0.4695	0.9983	0.9685	0.9865	0.9939	0.9585	0.9725	0.8532	0.7555	0.79
171101	Streptococcus pneumoniae	Streptococcus pneumoniae R6 (firmicutes)	Bacteria	GCF_000007045.1	0.8961	0.7595	0.8655	0.9061	0.8405	0.82	0.563	0.618	0.4675	0.9996	0.9875	0.991	0.998	0.9725	0.998	0.7736	0.6575	0.7465
224308	Bacillus subtilis	Bacillus subtilis subsp. subtilis str. 168 (firmicutes)	Bacteria	GCF_000009045.1	0.8874	0.7885	0.822	0.9059	0.865	0.802	0.6146	0.608	0.5525	0.9999	0.992	0.9975	0.999	0.985	0.9975	0.9097	0.7965	0.86
679895	Escherichia coli	Escherichia coli BW25113 (E. coli)	Bacteria	GCF_000750555.1	0.8753	0.7475	0.8445	0.9056	0.845	0.8085	0.5447	0.4885	0.585	0.9985	0.9775	0.998	0.9928	0.9605	0.9805	0.8419	0.747	0.781
1423144	Phaeobacter gallaeciensis	Phaeobacter gallaeciensis DSM 26640 (a-proteobacteria)	Bacteria	GCF_000511385.1	0.8919	0.7515	0.8645	0.9047	0.8285	0.8295	0.5744	0.46	0.6415	0.9997	0.99	0.9975	0.999	0.979	0.9945	0.9407	0.841	0.88
85962	Helicobacter pylori	Helicobacter pylori 26695 (e-proteobacteria)	Bacteria	GCF_000307795.1	0.8733	0.764	0.8275	0.9018	0.8675	0.7865	0.5561	0.625	0.4435	0.9998	0.989	0.998	0.9986	0.9825	0.9805	0.795	0.7085	0.7385
199310	Escherichia coli	Escherichia coli CFT073 (E. coli)	Bacteria	GCF_014262945.1	0.874	0.7515	0.828	0.9003	0.8385	0.8215	0.5731	0.556	0.555	0.9927	0.969	0.985	0.9865	0.953	0.968	0.8465	0.7575	0.7885
471876	Streptococcus pyogenes	Streptococcus pyogenes NZ131 (firmicutes)	Bacteria	GCF_000018125.1	0.8778	0.727	0.8535	0.9	0.837	0.8005	0.5474	0.573	0.49	0.9992	0.978	0.989	0.9989	0.976	0.9905	0.8181	0.6895	0.801
293653	Streptococcus pyogenes	Streptococcus pyogenes MGAS5005 (firmicutes)	Bacteria	GCF_000011765.3	0.8774	0.7095	0.8655	0.8995	0.8215	0.809	0.5339	0.515	0.5325	0.9997	0.983	0.9975	0.9995	0.975	0.9955	0.8091	0.675	0.7855
373153	Streptococcus pneumoniae	Streptococcus pneumoniae D39 (firmicutes)	Bacteria	GCF_000014365.2	0.8865	0.7565	0.859	0.8992	0.838	0.806	0.5719	0.61	0.492	0.9992	0.9835	0.9905	0.9987	0.9665	0.9965	0.7865	0.659	0.767
216597	Salmonella enterica	Salmonella enterica subsp. enterica serovar Typhimurium str. SL1344 (enterobacteria)	Bacteria	GCF_000210855.2	0.8783	0.7345	0.8535	0.899	0.8365	0.8175	0.5742	0.5145	0.605	0.9986	0.9675	0.997	0.9895	0.948	0.982	0.8663	0.77	0.8075
209261	Salmonella enterica	Salmonella enterica subsp. enterica serovar Typhi str. Ty2 (enterobacteria)	Bacteria	GCF_000007545.1	0.8685	0.722	0.8415	0.8988	0.829	0.7925	0.5728	0.5595	0.562	0.9984	0.9635	0.9985	0.9866	0.9375	0.987	0.8595	0.746	0.821
941322	Escherichia coli	Escherichia coli O25b:H4-ST131 (E. coli)	Bacteria	GCF_000285655.3	0.8735	0.75	0.834	0.8987	0.8355	0.8195	0.5624	0.591	0.483	0.9983	0.972	0.9955	0.9911	0.9635	0.98	0.8526	0.7655	0.7975
588858	Salmonella enterica	Salmonella enterica subsp. enterica serovar Typhimurium str. 14028S (enterobacteria)	Bacteria	GCF_008244785.1	0.8806	0.759	0.839	0.8985	0.824	0.807	0.5722	0.57	0.545	0.9983	0.967	0.9975	0.9876	0.946	0.9885	0.8617	0.7455	0.8255
62977	Acinetobacter baylyi	Acinetobacter baylyi ADP1 (g-proteobacteria)	Bacteria	GCF_000046845.1	0.8524	0.696	0.839	0.8982	0.867	0.7805	0.5636	0.596	0.4815	0.9993	0.9825	0.9955	0.9969	0.9805	0.99	0.8394	0.722	0.7945
83333	Escherichia coli	Escherichia coli str. K-12 substr. MG1655 (E. coli)	Bacteria	GCF_000005845.2	0.871	0.749	0.838	0.8975	0.839	0.812	0.5683	0.503	0.596	0.9976	0.9715	0.99	0.9906	0.9525	0.9815	0.8293	0.7255	0.7795
5823	Plasmodium berghei	Plasmodium berghei ANKA (apicomplexans)	Eukaryota	GCF_900002375.2	0.8661	0.7455	0.8185	0.8963	0.822	0.8245	0.6038	0.6865	0.4545	0.9951	0.973	0.9815	0.9949	0.972	0.9815	0.9206	0.9265	0.796
400667	Acinetobacter baumannii	Acinetobacter baumannii ATCC 17978 (g-proteobacteria)	Bacteria	GCF_013372085.1	0.8603	0.7055	0.8455	0.8956	0.869	0.787	0.5401	0.6075	0.4485	0.9986	0.977	0.994	0.9944	0.9745	0.978	0.7746	0.6435	0.784
93061	Staphylococcus aureus	Staphylococcus aureus subsp. aureus NCTC 8325 (firmicutes)	Bacteria	GCF_000013425.1	0.8559	0.6955	0.858	0.8955	0.8345	0.805	0.5391	0.4215	0.625	0.9911	0.975	0.9595	0.9914	0.975	0.9585	0.8895	0.781	0.844
326297	Shewanella amazonensis	Shewanella amazonensis SB2B (g-proteobacteria)	Bacteria	GCF_000015245.1	0.8766	0.741	0.84	0.8951	0.8435	0.787	0.5378	0.6285	0.4325	0.9977	0.981	0.9905	0.9878	0.965	0.9875	0.7732	0.6335	0.7785
862962	Bacteroides fragilis	Bacteroides fragilis 638R (CFB group bacteria)	Bacteria	GCF_000210835.1	0.8427	0.732	0.776	0.8889	0.8595	0.781	0.6092	0.66	0.483	0.9986	0.978	0.985	0.9925	0.9735	0.959	0.725	0.6335	0.6855
1124478	Vibrio cholerae	Vibrio cholerae O1 str. C6706 (g-proteobacteria)	Bacteria	GCF_000237785.1	0.8376	0.724	0.7875	0.8836	0.8125	0.8005	0.5851	0.5895	0.5405	0.9994	0.981	0.9955	0.9893	0.9455	0.9935	0.8094	0.6835	0.7955
431947	Porphyromonas gingivalis	Porphyromonas gingivalis ATCC 33277 (CFB group bacteria)	Bacteria	GCF_000010505.1	0.86	0.764	0.798	0.8835	0.837	0.767	0.5997	0.727	0.419	0.9992	0.977	0.9935	0.9882	0.9545	0.97	0.7145	0.6445	0.6475
220341	Salmonella enterica	Salmonella enterica subsp. enterica serovar Typhi str. CT18 (enterobacteria)	Bacteria	GCF_000195995.1	0.8625	0.7195	0.8415	0.882	0.8135	0.7885	0.5669	0.5475	0.5635	0.9975	0.958	0.992	0.987	0.9395	0.9765	0.8437	0.731	0.818
9606	Homo Sapiens	Homo sapiens (human)	Eukaryota	GCF_000001405.39	0.8489	0.7035	0.819	0.8802	0.8445	0.745	0.5414	0.5835	0.473	0.9927	0.966	0.9615	0.994	0.971	0.9565	0.7682	0.6345	0.746
10090	Mus musculus	Mus musculus (house mouse)	Eukaryota	GCF_000001635.27	0.8283	0.693	0.7895	0.878	0.8215	0.751	0.5335	0.6525	0.386	0.9881	0.932	0.9675	0.9774	0.9195	0.925	0.9052	0.6985	0.9455
94122	Shewanella	Shewanella sp. ANA-3 (g-proteobacteria)	Bacteria	GCF_000203935.1	0.8384	0.673	0.8285	0.8736	0.8125	0.7835	0.5334	0.6055	0.437	0.9977	0.9615	0.9905	0.9846	0.949	0.9605	0.7349	0.6235	0.7245
99287	Salmonella enterica	Salmonella enterica subsp. enterica serovar Typhimurium str. LT2 (enterobacteria)	Bacteria	GCF_000006945.2	0.858	0.723	0.8335	0.873	0.8255	0.7705	0.5645	0.509	0.5875	0.9841	0.9555	0.9515	0.9723	0.942	0.936	0.8398	0.7435	0.8005
1140	Synechococcus elongatus	Synechococcus elongatus PCC 7942 = FACHB-805 (cyanobacteria)	Bacteria	GCF_000012525.1	0.8455	0.7325	0.8	0.8724	0.808	0.7945	0.5403	0.4405	0.628	0.9985	0.974	0.992	0.9931	0.95	0.993	0.8978	0.789	0.8785
185431	Trypanosoma brucei	Trypanosoma brucei brucei TREU927 (kinetoplastids)	Eukaryota	GCF_000002445.2	0.7928	0.7995	0.6345	0.8722	0.885	0.724	0.6408	0.783	0.4285	0.9683	0.9395	0.8895	0.9704	0.956	0.8965	0.8086	0.907	0.574
926556	Echinicola vietnamensis	Echinicola vietnamensis DSM 17526 (CFB group bacteria)	Bacteria	GCF_000325705.1	0.842	0.718	0.8035	0.8717	0.831	0.7575	0.5539	0.6405	0.4185	0.9987	0.982	0.991	0.9936	0.973	0.9775	0.8002	0.706	0.754
330879	Aspergillus fumigatus	Aspergillus fumigatus Af293 (ascomycetes)	Eukaryota	GCF_000002655.1	0.7713	0.6185	0.772	0.8642	0.794	0.7635	0.5421	0.5195	0.529	0.9874	0.9335	0.954	0.9904	0.9615	0.9465	0.7439	0.601	0.754
425011	Aspergillus niger	Aspergillus niger CBS 513.88 (ascomycetes)	Eukaryota	GCF_000002855.3	0.7993	0.6475	0.7855	0.8633	0.8185	0.7425	0.516	0.6285	0.408	0.9887	0.9595	0.9395	0.99	0.9585	0.949	0.8202	0.7165	0.76
580240	Saccharomyces cerevisiae		Eukaryota	GCF_000146045.2	0.834	0.7745	0.7285	0.8624	0.8415	0.7285	0.5353	0.6165	0.4335	0.9939	0.979	0.955	0.994	0.979	0.9625	0.8288	0.7435	0.754
187410	Yersinia pestis	Yersinia pestis KIM10+ (enterobacteria)	Bacteria	GCF_000006645.1	0.8098	0.6985	0.771	0.8619	0.8265	0.7435	0.5763	0.648	0.45	0.9974	0.964	0.987	0.986	0.9425	0.9645	0.8206	0.715	0.7675
192222	Campylobacter jejuni	Campylobacter jejuni subsp. jejuni NCTC 11168 = ATCC 700819 (e-proteobacteria)	Bacteria	GCF_000009085.1	0.8211	0.6885	0.8175	0.8555	0.8355	0.736	0.5547	0.4775	0.607	0.9654	0.979	0.875	0.9652	0.982	0.8685	0.7385	0.6825	0.661
272634	Mycoplasma pneumoniae	Mycoplasma pneumoniae M129 (mycoplasmas)	Bacteria	GCF_000027345.1	0.8165	0.714	0.775	0.854	0.8875	0.6875	0.609	0.667	0.488	0.9976	0.9755	0.987	0.9931	0.9685	0.958	0.7692	0.696	0.711
211586	Shewanella oneidensis	Shewanella oneidensis MR-1 (g-proteobacteria)	Bacteria	GCF_013267215.1	0.8127	0.659	0.7945	0.8498	0.8	0.7555	0.5291	0.578	0.469	0.9973	0.9615	0.987	0.9897	0.9585	0.9685	0.7838	0.6745	0.753
83332	Mycobacterium tuberculosis	Mycobacterium tuberculosis H37Rv (high GC Gram+)	Bacteria	GCF_000195955.2	0.8166	0.694	0.7935	0.8338	0.778	0.7355	0.6051	0.4675	0.6795	0.9778	0.962	0.922	0.9779	0.9555	0.9285	0.9256	0.8565	0.8715
510516	Aspergillus oryzae	Aspergillus oryzae RIB40 (ascomycetes)	Eukaryota	GCF_000184455.2	0.7468	0.638	0.7235	0.8292	0.828	0.6805	0.5256	0.4815	0.548	0.9739	0.937	0.9045	0.9774	0.9635	0.906	0.7917	0.698	0.744
227321	Aspergillus nidulans	Aspergillus nidulans FGSC A4 (ascomycetes)	Eukaryota	GCF_000149205.2	0.7628	0.6355	0.7585	0.8261	0.805	0.6865	0.5166	0.4495	0.577	0.9811	0.9305	0.9395	0.9839	0.9555	0.933	0.7562	0.648	0.747
