# Supplementary material for: Use of Average Mutual Information and Derived Measures to Find Coding Regions
Source: Entropy (Basel). 2021 Oct 11;23(10):1324. doi: 10.3390/e23101324 (PMC8534840; doi:10.3390/e23101324)
Supplement: Supplementary file 1 [file entropy-23-01324-s001.zip › supplementary material/CodingRegion_CrossSpecies.xlsx]

## Sheet: eaAMI SVM
	Pseudomonas fluorescens (g-proteobacteria)			Desulfovibrio vulgaris str. 'Miyazaki F' (d-proteobacteria)			Synechococcus elongatus PCC 7942 = FACHB-805 (cyanobacteria)			Plasmodium berghei ANKA (apicomplexans)			Danio rerio (zebrafish)			Homo sapiens (human)			Mus musculus (house mouse)			Plasmodium falciparum 3D7 (malaria parasite P. falciparum)			Acinetobacter baylyi ADP1 (g-proteobacteria)			Cupriavidus basilensis (b-proteobacteria)			Mycobacterium tuberculosis H37Rv (high GC Gram+)			Escherichia coli str. K-12 substr. MG1655 (E. coli)			Helicobacter pylori 26695 (e-proteobacteria)			Staphylococcus aureus subsp. aureus NCTC 8325 (firmicutes)			Sphingomonas koreensis (a-proteobacteria)			Shewanella sp. ANA-3 (g-proteobacteria)			Salmonella enterica subsp. enterica serovar Typhimurium str. LT2 (enterobacteria)
Training Species	AUC	Sensitivity	Specificity	AUC	Sensitivity	Specificity	AUC	Sensitivity	Specificity	AUC	Sensitivity	Specificity	AUC	Sensitivity	Specificity	AUC	Sensitivity	Specificity	AUC	Sensitivity	Specificity	AUC	Sensitivity	Specificity	AUC	Sensitivity	Specificity	AUC	Sensitivity	Specificity	AUC	Sensitivity	Specificity	AUC	Sensitivity	Specificity	AUC	Sensitivity	Specificity	AUC	Sensitivity	Specificity	AUC	Sensitivity	Specificity	AUC	Sensitivity	Specificity	AUC
Pseudomonas fluorescens (g-proteobacteria)	0.997842	0.9715	0.994	0.998678	0.9895	0.9835	0.996431	0.847	0.9975	0.954108	0.185	0.998	0.902056	0.3715	0.993	0.912253	0.394	0.999	0.891719	0.3455	0.997	0.984564	0.3605	0.995	0.982706	0.578	0.9905	0.999315	0.9965	0.9645	0.968905	0.999	0.7235	0.996614	0.848	1	0.980454	0.021	1	0.972273	0.5095	0.9935	0.999149	0.996	0.9625	0.993835	0.602	1	0.977226
Desulfovibrio vulgaris str. 'Miyazaki F' (d-proteobacteria)	0.996828	0.9535	0.9935	0.999809	0.9845	0.9975	0.991333	0.8045	0.9925	0.974043	0.113	0.999	0.935412	0.463	0.992	0.922234	0.502	0.9955	0.904656	0.4565	0.997	0.985168	0.2	0.996	0.963173	0.4635	0.99	0.999138	0.983	0.988	0.965348	0.981	0.8315	0.991951	0.5165	1	0.969165	0.0375	1	0.946138	0.4525	0.9935	0.999268	0.9875	0.9925	0.987675	0.3705	1	0.977177
Synechococcus elongatus PCC 7942 = FACHB-805 (cyanobacteria)	0.996318	0.985	0.981	0.998444	0.9935	0.9335	0.998768	0.977	0.9925	0.970046	0.5605	0.9945	0.872292	0.496	0.9775	0.910356	0.495	0.994	0.879795	0.4235	0.9905	0.985988	0.6025	0.987	0.987463	0.937	0.984	0.999281	0.9995	0.8895	0.970941	1	0.534	0.996513	0.958	0.9885	0.99154	0.267	1	0.978941	0.8815	0.9635	0.99931	0.998	0.8735	0.993582	0.8955	0.9925	0.979582
Plasmodium berghei ANKA (apicomplexans)	0.961409	0.991	0.535	0.98825	0.993	0.7875	0.929207	1	0.009	0.995602	0.9785	0.9805	0.952909	0.958	0.699	0.909809	0.951	0.41	0.909148	0.9465	0.4895	0.995728	0.971	0.983	0.962667	0.994	0.3355	0.960329	0.986	0.5935	0.910636	0.997	0.298	0.962231	0.983	0.6005	0.880157	0.94	0.4875	0.972195	0.9945	0.5325	0.953071	0.9975	0.365	0.955123	0.981	0.567	0.938323
Danio rerio (zebrafish)	0.969553	0.6015	0.989	0.996478	0.904	0.9975	0.837811	0.629	0.8675	0.968551	0.276	0.998	0.989191	0.978	0.9585	0.966827	0.9345	0.87	0.965944	0.9485	0.828	0.979254	0.606	0.982	0.927637	0.338	0.987	0.976382	0.5975	0.9945	0.914776	0.609	0.937	0.887311	0.16	0.996	0.80531	0.0165	1	0.919118	0.3935	0.99	0.945969	0.482	0.9895	0.916302	0.1245	0.999	0.846939
Homo sapiens (human)	0.995456	0.938	0.9935	0.999005	0.982	0.9945	0.970322	0.9035	0.91	0.983557	0.324	0.9975	0.9752	0.895	0.9605	0.991446	0.9365	0.9745	0.987505	0.914	0.964	0.984041	0.5435	0.9855	0.976794	0.7355	0.988	0.994991	0.9355	0.986	0.950295	0.921	0.877	0.979454	0.598	0.9965	0.915035	0.039	1	0.966698	0.6535	0.9835	0.990373	0.8045	0.9935	0.982793	0.431	0.9985	0.943356
Mus musculus (house mouse)	0.989945	0.888	0.9855	0.998519	0.9615	0.995	0.92845	0.8905	0.8085	0.979269	0.2295	0.998	0.976463	0.9355	0.95	0.986884	0.9475	0.958	0.991304	0.9485	0.962	0.977045	0.3895	0.9855	0.97006	0.733	0.9835	0.988593	0.859	0.9885	0.926657	0.7755	0.907	0.945045	0.404	0.992	0.875197	0.075	1	0.951135	0.6155	0.987	0.960004	0.5265	0.9955	0.964494	0.3765	0.998	0.895679
Plasmodium falciparum 3D7 (malaria parasite P. falciparum)	0.864371	0.978	0.289	0.893637	0.982	0.281	0.819886	0.9975	0.023	0.994552	0.994	0.8665	0.938521	0.975	0.4925	0.85285	0.9425	0.2295	0.864578	0.9435	0.3505	0.997339	0.995	0.9795	0.950121	0.998	0.1125	0.86781	0.9545	0.405	0.769889	0.945	0.268	0.85738	0.9745	0.3	0.847523	0.978	0.232	0.956046	0.9985	0.136	0.778875	0.974	0.1165	0.885443	0.975	0.309	0.849253
Acinetobacter baylyi ADP1 (g-proteobacteria)	0.993301	0.9735	0.962	0.981391	0.9905	0.653	0.988424	0.934	0.956	0.966476	0.6245	0.991	0.823055	0.4985	0.9575	0.861984	0.491	0.993	0.84579	0.4015	0.9935	0.983402	0.6705	0.9825	0.998872	0.9825	0.9935	0.988278	0.98	0.833	0.938763	0.972	0.677	0.994589	0.9625	0.968	0.972776	0.119	1	0.987052	0.9375	0.9605	0.981856	0.957	0.9005	0.983486	0.7595	0.993	0.974861
Cupriavidus basilensis (b-proteobacteria)	0.996703	0.95	0.996	0.999076	0.98	0.996	0.995081	0.696	0.9995	0.938377	0.069	0.999	0.930046	0.308	0.9965	0.924342	0.34	0.999	0.900304	0.2935	0.9985	0.970587	0.2135	0.9975	0.97025	0.2815	0.9905	0.999496	0.982	0.993	0.968984	0.9875	0.842	0.99559	0.5955	1	0.983965	0.015	1	0.960061	0.304	0.996	0.999544	0.9935	0.99	0.990803	0.3255	1	0.978027
Mycobacterium tuberculosis H37Rv (high GC Gram+)	0.995302	0.8865	0.998	0.998493	0.977	0.997	0.996415	0.4405	1	0.964276	0.071	0.9995	0.857616	0.1485	0.9995	0.873563	0.196	0.999	0.848006	0.1625	0.9995	0.986342	0.167	0.9985	0.981261	0.2215	0.993	0.999309	0.949	0.9995	0.983848	0.965	0.9375	0.995305	0.507	1	0.973132	0.005	1	0.96239	0.21	0.998	0.999281	0.961	1	0.987909	0.1295	1	0.98216
Escherichia coli str. K-12 substr. MG1655 (E. coli)	0.997148	0.9885	0.973	0.998164	0.993	0.9465	0.994442	0.987	0.8915	0.949871	0.4435	0.996	0.866711	0.483	0.9765	0.893278	0.453	0.996	0.877244	0.388	0.995	0.97109	0.514	0.991	0.987025	0.9135	0.9855	0.998927	0.9995	0.85	0.97048	1	0.3975	0.998654	0.978	0.994	0.980687	0.1845	1	0.979676	0.828	0.974	0.999263	0.999	0.817	0.994324	0.9175	0.9915	0.979576
Helicobacter pylori 26695 (e-proteobacteria)	0.984629	0.9835	0.826	0.992857	0.9965	0.816	0.969897	0.931	0.882	0.89151	0.83	0.7815	0.781208	0.3975	0.955	0.797926	0.469	0.9565	0.742793	0.4015	0.945	0.935482	0.834	0.8825	0.964007	0.8795	0.935	0.992685	0.993	0.7395	0.92819	0.9585	0.719	0.950221	0.809	0.951	0.99986	0.991	0.996	0.948587	0.826	0.9325	0.99503	0.9975	0.701	0.973803	0.9385	0.882	0.947545
Staphylococcus aureus subsp. aureus NCTC 8325 (firmicutes)	0.98908	0.934	0.9665	0.960309	0.9395	0.828	0.977	0.9305	0.9095	0.978423	0.678	0.991	0.816039	0.406	0.972	0.850321	0.418	0.9935	0.846551	0.365	0.993	0.987104	0.7405	0.989	0.995333	0.9685	0.978	0.978869	0.971	0.829	0.928691	0.982	0.5545	0.989689	0.8995	0.982	0.953405	0.1945	1	0.993094	0.9675	0.971	0.981137	0.966	0.8615	0.979687	0.799	0.985	0.966876
Sphingomonas koreensis (a-proteobacteria)	0.9958	0.914	0.997	0.998931	0.9745	0.9975	0.993405	0.5305	0.9995	0.923301	0.0305	1	0.924802	0.1995	0.9965	0.909954	0.2565	0.9995	0.894242	0.2155	0.999	0.962091	0.0875	0.999	0.967462	0.1385	0.993	0.999327	0.9645	0.9955	0.967752	0.968	0.878	0.994024	0.382	1	0.973499	0.0045	1	0.95013	0.143	0.9985	0.999545	0.987	0.9955	0.990301	0.179	1	0.977141
Shewanella sp. ANA-3 (g-proteobacteria)	0.997492	0.993	0.9495	0.99875	0.9975	0.8865	0.995131	0.9945	0.853	0.973821	0.667	0.9925	0.925439	0.7135	0.959	0.936358	0.6685	0.9805	0.916547	0.6375	0.9725	0.989288	0.747	0.9895	0.986246	0.955	0.9645	0.998586	0.999	0.8135	0.962962	1	0.3865	0.99727	0.9775	0.974	0.991863	0.491	1	0.980045	0.9065	0.9565	0.99873	1	0.749	0.996865	0.968	0.986	0.976283
Salmonella enterica subsp. enterica serovar Typhimurium str. LT2 (enterobacteria)	0.996704	0.9875	0.971	0.998151	0.993	0.932	0.995012	0.984	0.897	0.965644	0.6195	0.994	0.90222	0.5475	0.9755	0.898072	0.5165	0.9915	0.883618	0.462	0.992	0.985592	0.671	0.99	0.986778	0.929	0.9755	0.999233	0.9995	0.8695	0.969671	0.9995	0.5285	0.997942	0.9725	0.9905	0.986682	0.329	1	0.974455	0.8145	0.9725	0.999079	0.999	0.8025	0.994344	0.9155	0.9885	0.985871
Streptococcus pneumoniae R6 (firmicutes)	0.989979	0.989	0.824	0.994236	0.997	0.782	0.975689	0.999	0.4885	0.978889	0.8245	0.981	0.927907	0.857	0.8735	0.936033	0.872	0.869	0.919286	0.849	0.8605	0.989561	0.871	0.984	0.994685	0.996	0.88	0.988896	0.992	0.723	0.936188	0.984	0.5885	0.983814	0.9585	0.912	0.985527	0.616	0.997	0.987194	0.976	0.923	0.97882	0.9845	0.7645	0.985196	0.9425	0.9375	0.95969
Agrobacterium fabrum str. C58 (a-proteobacteria)	0.996747	0.9625	0.9935	0.998566	0.9875	0.991	0.992742	0.8345	0.994	0.916466	0.1065	0.999	0.933491	0.331	0.994	0.924777	0.337	0.999	0.903651	0.311	0.998	0.95595	0.268	0.997	0.973356	0.328	0.9905	0.999248	0.992	0.9825	0.967036	0.998	0.7625	0.996047	0.7355	1	0.983099	0.0365	1	0.969684	0.345	0.9955	0.999449	0.9955	0.974	0.992827	0.5055	0.9995	0.977079
Trypanosoma brucei brucei TREU927 (kinetoplastids)	0.9918	0.982	0.903	0.99591	0.9935	0.8425	0.981585	0.9755	0.835	0.982694	0.7145	0.9905	0.941824	0.738	0.959	0.915017	0.675	0.972	0.912148	0.648	0.9485	0.991216	0.819	0.9865	0.950864	0.9045	0.8745	0.994184	0.9965	0.8145	0.954838	0.999	0.3765	0.982492	0.9395	0.927	0.945103	0.411	0.996	0.968152	0.9395	0.8525	0.996393	0.9985	0.563	0.972391	0.8705	0.943	0.964769
Yersinia pestis KIM10+ (enterobacteria)	0.996228	0.9905	0.9355	0.997576	0.9955	0.7695	0.995099	0.9955	0.8325	0.980676	0.755	0.9905	0.880987	0.6295	0.953	0.920224	0.6305	0.981	0.904843	0.558	0.9795	0.989727	0.759	0.986	0.989868	0.9805	0.958	0.998283	0.999	0.765	0.970307	0.9995	0.422	0.997553	0.989	0.9555	0.981439	0.3885	0.9985	0.985226	0.943	0.953	0.99885	0.9995	0.779	0.994703	0.9505	0.9805	0.980313
Campylobacter jejuni subsp. jejuni NCTC 11168 = ATCC 700819 (e-proteobacteria)	0.914146	0.552	0.9915	0.975794	0.7425	0.9935	0.911305	0.4655	0.9875	0.919136	0.4215	0.995	0.824094	0.3335	0.9895	0.786682	0.337	0.9915	0.757837	0.2655	0.99	0.894022	0.4595	0.99	0.948593	0.688	0.978	0.94991	0.6505	0.9905	0.846003	0.4005	0.9695	0.928828	0.3215	0.9995	0.959054	0.853	0.9315	0.948755	0.6385	0.9875	0.927063	0.6725	0.988	0.914853	0.373	0.9955	0.917623
Escherichia coli CFT073 (E. coli)	0.997282	0.987	0.9795	0.998021	0.993	0.942	0.995248	0.9855	0.917	0.972421	0.464	0.9965	0.876675	0.4545	0.983	0.892909	0.449	0.9945	0.87304	0.384	0.996	0.986637	0.5105	0.994	0.987163	0.9135	0.984	0.998981	0.998	0.8655	0.970062	0.9995	0.4915	0.99839	0.975	0.994	0.982753	0.219	1	0.981452	0.802	0.978	0.999124	0.999	0.8225	0.994912	0.9105	0.9925	0.981615
Streptococcus agalactiae A909 (firmicutes)	0.987963	0.986	0.8475	0.991897	0.992	0.8495	0.977991	0.9975	0.5595	0.985264	0.814	0.987	0.890644	0.7485	0.897	0.918093	0.741	0.951	0.901187	0.6965	0.941	0.988999	0.8005	0.9815	0.996222	0.995	0.88	0.985987	0.989	0.7145	0.929151	0.9895	0.5285	0.985489	0.955	0.923	0.974566	0.504	0.9985	0.989421	0.9795	0.9335	0.978234	0.9725	0.825	0.980214	0.95	0.895	0.967043
Pseudomonas aeruginosa UCBPP-PA14 (g-proteobacteria)	0.996734	0.92	0.997	0.999276	0.972	0.9985	0.992202	0.52	0.9985	0.925257	0.03	1	0.931282	0.261	0.996	0.916425	0.31	0.9985	0.89313	0.2675	0.998	0.966922	0.092	0.9985	0.973806	0.169	0.9905	0.999148	0.952	0.997	0.966298	0.9455	0.891	0.99422	0.361	1	0.968692	0.003	1	0.957322	0.1675	0.9975	0.999189	0.9705	0.9955	0.98906	0.132	1	0.975886
Pseudomonas aeruginosa PAO1 (g-proteobacteria)	0.996487	0.8845	0.9985	0.998872	0.962	0.9985	0.992638	0.4665	0.999	0.876638	0.02	1	0.911146	0.1835	0.996	0.917809	0.258	0.9995	0.886985	0.2035	0.9995	0.928043	0.07	0.999	0.976249	0.098	0.991	0.999324	0.9355	0.998	0.968269	0.895	0.926	0.995259	0.2725	1	0.951792	0.0015	1	0.953399	0.0905	0.9985	0.999402	0.939	0.9995	0.989282	0.0835	1	0.979083
Salmonella enterica subsp. enterica serovar Typhi str. Ty2 (enterobacteria)	0.996945	0.989	0.9725	0.998261	0.9935	0.911	0.995475	0.9885	0.893	0.973651	0.6065	0.994	0.905696	0.571	0.9815	0.907616	0.518	0.9925	0.88982	0.465	0.993	0.987173	0.6685	0.9925	0.986313	0.917	0.9815	0.999227	1	0.8495	0.968809	0.9995	0.4085	0.998141	0.9775	0.987	0.988026	0.2525	1	0.980373	0.8365	0.9715	0.999249	0.9995	0.7615	0.995433	0.9135	0.9915	0.981309
Shewanella oneidensis MR-1 (g-proteobacteria)	0.996814	0.992	0.9455	0.998599	0.998	0.8495	0.99496	0.995	0.8595	0.978115	0.7365	0.9905	0.90739	0.6235	0.964	0.925423	0.6325	0.9825	0.912319	0.584	0.978	0.990451	0.7765	0.987	0.988392	0.9675	0.969	0.998246	0.999	0.768	0.962617	1	0.4055	0.996697	0.9805	0.9605	0.992342	0.5355	1	0.984459	0.933	0.952	0.998271	1	0.7425	0.996834	0.9735	0.983	0.977887
Burkholderia cenocepacia J2315 (b-proteobacteria)	0.996558	0.9405	0.995	0.999457	0.9775	0.998	0.99217	0.6795	0.9975	0.949899	0.0485	0.999	0.93156	0.3245	0.9965	0.915913	0.3565	0.9985	0.894291	0.3185	0.998	0.977109	0.1355	0.9985	0.966829	0.2705	0.9905	0.999291	0.9725	0.9935	0.965146	0.9775	0.85	0.993864	0.468	1	0.976354	0.018	1	0.963574	0.31	0.997	0.999259	0.982	0.9935	0.989845	0.3055	1	0.977217
Rhizobium leguminosarum bv. viciae 3841 (a-proteobacteria)	0.997302	0.935	0.996	0.998655	0.9775	0.9955	0.993571	0.6405	0.999	0.936808	0.0485	1	0.932973	0.2295	0.996	0.920469	0.287	0.999	0.9022	0.2475	0.9985	0.97344	0.1695	0.9985	0.969553	0.1625	0.9905	0.999316	0.979	0.993	0.966834	0.9875	0.8425	0.995228	0.5165	1	0.983617	0.0165	1	0.964131	0.176	0.9985	0.999397	0.992	0.989	0.992361	0.301	1	0.97617
Salmonella enterica subsp. enterica serovar Typhimurium str. SL1344 (enterobacteria)	0.997147	0.9885	0.9685	0.998558	0.993	0.919	0.994897	0.9895	0.8665	0.971912	0.5675	0.994	0.918377	0.6095	0.9785	0.914508	0.552	0.9925	0.896011	0.507	0.9895	0.98737	0.6535	0.9905	0.985787	0.916	0.982	0.9993	1	0.8405	0.970463	0.9995	0.453	0.998201	0.979	0.988	0.985475	0.23	1	0.97696	0.816	0.9715	0.999108	0.999	0.78	0.994976	0.91	0.992	0.981875
Salmonella enterica subsp. enterica serovar Typhi str. CT18 (enterobacteria)	0.997257	0.99	0.9645	0.998664	0.9945	0.9285	0.994921	0.9935	0.8225	0.965529	0.609	0.9915	0.926158	0.65	0.9775	0.923335	0.584	0.9895	0.904568	0.5465	0.9875	0.980164	0.686	0.9915	0.98591	0.9185	0.979	0.999326	0.9995	0.84	0.969571	1	0.4115	0.998063	0.98	0.9865	0.985354	0.2105	1	0.979908	0.8505	0.968	0.999294	0.9995	0.752	0.995738	0.9295	0.9895	0.980789
Bacillus subtilis subsp. subtilis str. 168 (firmicutes)	0.995617	0.996	0.7535	0.996298	0.999	0.611	0.991205	0.9995	0.5535	0.975794	0.7905	0.98	0.869004	0.7295	0.8885	0.899109	0.662	0.9675	0.887776	0.631	0.9645	0.988591	0.7825	0.99	0.988534	0.993	0.837	0.996248	1	0.3775	0.960949	1	0.179	0.995133	0.995	0.814	0.993892	0.706	1	0.987679	0.9725	0.936	0.998032	1	0.433	0.990525	0.9815	0.8815	0.975096
Marinobacter adhaerens HP15 (g-proteobacteria)	0.997549	0.9825	0.99	0.998986	0.993	0.9775	0.996335	0.966	0.976	0.975631	0.339	0.9975	0.93984	0.5695	0.989	0.942598	0.541	0.9945	0.918895	0.5055	0.995	0.990534	0.524	0.9945	0.982064	0.747	0.9885	0.999319	0.9985	0.935	0.970063	0.999	0.6905	0.997277	0.9065	0.997	0.990651	0.158	1	0.976368	0.634	0.9885	0.999141	0.998	0.9205	0.995199	0.7405	0.9985	0.979237
Bacteroides thetaiotaomicron VPI-5482 (CFB group bacteria)	0.99656	0.9875	0.957	0.996382	0.997	0.688	0.988692	0.9795	0.8705	0.979049	0.7365	0.99	0.95278	0.7715	0.9635	0.932741	0.761	0.952	0.919555	0.7265	0.938	0.991867	0.8375	0.9895	0.984227	0.93	0.962	0.997658	0.9995	0.825	0.965456	0.999	0.5295	0.993606	0.9695	0.953	0.956501	0.198	0.9995	0.978265	0.8885	0.9615	0.996808	0.9995	0.719	0.988289	0.804	0.9935	0.976578
Aspergillus nidulans FGSC A4 (ascomycetes)	0.994134	0.979	0.9595	0.998626	0.993	0.9545	0.991343	0.9745	0.9315	0.988306	0.706	0.993	0.952581	0.6945	0.9795	0.930274	0.6575	0.973	0.921171	0.6105	0.9585	0.993355	0.7325	0.991	0.96863	0.85	0.968	0.997973	0.9955	0.919	0.962127	0.9985	0.654	0.987991	0.886	0.9835	0.980239	0.898	0.948	0.971093	0.8245	0.965	0.998363	0.9985	0.829	0.989023	0.7935	0.996	0.97492
Mycoplasma genitalium G37 (mycoplasmas)	0.865219	0.5105	0.9535	0.93864	0.6395	0.968	0.834016	0.604	0.883	0.942194	0.675	0.9705	0.918388	0.8225	0.8705	0.848748	0.767	0.8065	0.83955	0.745	0.7965	0.964212	0.7955	0.9555	0.965702	0.857	0.943	0.837681	0.3055	0.9715	0.733764	0.11	0.9865	0.84215	0.343	0.9805	0.847787	0.8025	0.745	0.960807	0.819	0.9445	0.642811	0.095	0.9915	0.839145	0.3735	0.9685	0.750919
Rhodopseudomonas palustris CGA009 (a-proteobacteria)	0.996228	0.89	0.9965	0.999335	0.967	0.999	0.991909	0.499	0.999	0.912458	0.0245	1	0.941239	0.2375	0.9965	0.919642	0.275	0.9995	0.895501	0.2345	0.999	0.946747	0.0945	0.9985	0.962634	0.093	0.9905	0.999197	0.948	0.9965	0.965925	0.966	0.8725	0.993983	0.2965	1	0.972208	0.0035	1	0.956728	0.11	0.9985	0.999484	0.9745	0.997	0.989716	0.1535	1	0.975616
Sinorhizobium meliloti 1021 (a-proteobacteria)	0.995469	0.926	0.996	0.998608	0.9785	0.9955	0.992413	0.5875	0.9995	0.900372	0.033	1	0.91973	0.19	0.996	0.899484	0.245	0.9995	0.87651	0.2035	0.998	0.949022	0.15	0.9985	0.963745	0.112	0.9905	0.999156	0.9745	0.9925	0.968729	0.9855	0.849	0.99474	0.489	1	0.985014	0.012	1	0.954532	0.1305	0.998	0.999542	0.9905	0.989	0.989807	0.262	1	0.976026
Methanococcus maripaludis S2 (euryarchaeotes)	0.977342	0.865	0.9695	0.983099	0.9665	0.8995	0.967673	0.8735	0.941	0.980411	0.674	0.993	0.891972	0.621	0.9575	0.888297	0.589	0.978	0.853296	0.5275	0.9615	0.991941	0.7135	0.9935	0.983156	0.8685	0.9835	0.978843	0.937	0.908	0.939001	0.8665	0.872	0.986387	0.8145	0.9905	0.98315	0.5935	0.995	0.979284	0.8825	0.966	0.975889	0.909	0.933	0.965552	0.52	0.999	0.966493
Burkholderia thailandensis E264 (b-proteobacteria)	0.996895	0.953	0.994	0.999654	0.9785	0.9985	0.992484	0.738	0.9975	0.954581	0.106	0.999	0.930797	0.468	0.994	0.908492	0.472	0.9975	0.880009	0.4195	0.994	0.976288	0.1975	0.9965	0.961729	0.3975	0.9905	0.999063	0.978	0.9905	0.96119	0.964	0.8445	0.99258	0.5005	1	0.96313	0.0255	1	0.954288	0.398	0.995	0.998933	0.984	0.991	0.98442	0.2865	1	0.978359
Burkholderia pseudomallei K96243 (b-proteobacteria)	0.996124	0.9385	0.9945	0.999528	0.979	0.9985	0.990114	0.6335	0.999	0.953781	0.086	0.9995	0.927977	0.379	0.997	0.904669	0.4135	0.9985	0.882133	0.37	0.998	0.979582	0.175	0.998	0.95445	0.3045	0.9905	0.999199	0.9765	0.992	0.964377	0.9555	0.865	0.990695	0.4885	1	0.967983	0.0155	1	0.937927	0.304	0.9965	0.999226	0.984	0.992	0.984191	0.251	1	0.979092
Mycoplasma pneumoniae M129 (mycoplasmas)	0.995768	0.986	0.944	0.996874	0.9925	0.8835	0.981042	0.947	0.9055	0.97599	0.7365	0.984	0.924758	0.7695	0.938	0.899091	0.681	0.956	0.892531	0.6725	0.956	0.988617	0.8305	0.983	0.982025	0.9385	0.9425	0.996249	0.9925	0.897	0.957252	0.997	0.612	0.986624	0.9365	0.946	0.971836	0.771	0.984	0.972869	0.9235	0.924	0.994458	0.991	0.885	0.984602	0.9395	0.941	0.962786
Mycoplasma pulmonis UAB CTIP (mycoplasmas)	0.941304	0.556	0.985	0.976004	0.6715	0.9925	0.894887	0.8185	0.818	0.989741	0.6495	0.9975	0.928247	0.7005	0.9625	0.88804	0.7185	0.931	0.877897	0.6985	0.911	0.990388	0.7025	0.9925	0.983464	0.8105	0.991	0.934452	0.5925	0.974	0.865964	0.4555	0.946	0.926344	0.3515	0.9965	0.964072	0.366	1	0.981335	0.8865	0.964	0.87098	0.406	0.987	0.945737	0.5405	0.9965	0.888715
Streptococcus pyogenes MGAS5005 (firmicutes)	0.96158	0.9505	0.8005	0.987956	0.9475	0.9535	0.946989	0.998	0.262	0.986602	0.7265	0.992	0.951092	0.9105	0.8605	0.944216	0.924	0.824	0.939672	0.9215	0.8105	0.987228	0.7085	0.9815	0.974083	0.9835	0.717	0.959545	0.881	0.89	0.917602	0.977	0.6335	0.938809	0.6875	0.9475	0.922556	0.7915	0.873	0.974928	0.957	0.8745	0.945728	0.84	0.897	0.961655	0.9085	0.879	0.900396
Pseudomonas simiae (g-proteobacteria)	0.993757	0.991	0.864	0.99585	0.9995	0.8065	0.987655	0.9995	0.633	0.982826	0.844	0.9815	0.879299	0.7045	0.911	0.914484	0.7465	0.942	0.897798	0.6935	0.9385	0.990242	0.833	0.988	0.994271	0.9945	0.9155	0.991475	0.996	0.686	0.942422	0.995	0.5355	0.990263	0.9705	0.918	0.991305	0.637	0.9985	0.989355	0.9715	0.94	0.988296	0.9915	0.7865	0.989321	0.9635	0.914	0.971832
Shewanella loihica PV-4 (g-proteobacteria)	0.997582	0.965	0.994	0.998609	0.9885	0.9855	0.994877	0.7755	0.9965	0.933463	0.1185	0.9995	0.869933	0.295	0.9925	0.893124	0.338	0.999	0.867668	0.2915	0.9975	0.973674	0.2715	0.9955	0.982547	0.485	0.9905	0.998988	0.9905	0.98	0.969193	0.9975	0.7525	0.997118	0.796	1	0.974979	0.01	1	0.973107	0.445	0.9945	0.999082	0.9955	0.98	0.993711	0.49	1	0.977653
Shewanella amazonensis SB2B (g-proteobacteria)	0.997345	0.9875	0.9815	0.999388	0.9965	0.9715	0.992087	0.9665	0.931	0.962434	0.4925	0.994	0.955789	0.793	0.967	0.946869	0.743	0.9795	0.935069	0.724	0.967	0.984013	0.746	0.989	0.96996	0.78	0.979	0.998899	0.9985	0.9045	0.961181	0.9995	0.551	0.995434	0.911	0.994	0.967485	0.1145	1	0.966279	0.7105	0.978	0.998959	0.9985	0.893	0.994666	0.7575	0.9985	0.972964
Aspergillus fumigatus Af293 (ascomycetes)	0.997628	0.9855	0.988	0.999431	0.9945	0.9805	0.993775	0.9725	0.945	0.968372	0.4445	0.997	0.944586	0.6905	0.9835	0.946962	0.6535	0.9875	0.930242	0.6365	0.9895	0.987277	0.6255	0.9925	0.982024	0.801	0.9865	0.998813	0.9965	0.9385	0.961867	0.999	0.6455	0.996648	0.921	0.996	0.98561	0.171	1	0.972436	0.676	0.9845	0.998971	0.9985	0.9265	0.996233	0.8395	0.9985	0.976584
Campylobacter jejuni subsp. jejuni 81-176 (e-proteobacteria)	0.994417	0.9825	0.96	0.998109	0.9945	0.927	0.989588	0.9785	0.897	0.984822	0.6045	0.995	0.933411	0.5695	0.9855	0.917844	0.5685	0.9795	0.917972	0.518	0.9765	0.992062	0.6585	0.9915	0.958271	0.796	0.965	0.998011	0.9985	0.861	0.961966	0.9995	0.5245	0.988436	0.907	0.9755	0.967913	0.8645	0.9335	0.9673	0.81	0.9625	0.998225	0.999	0.7275	0.986613	0.8265	0.993	0.973033
Streptococcus pneumoniae D39 (firmicutes)	0.980736	0.9175	0.9455	0.996162	0.969	0.9785	0.969836	0.935	0.871	0.971148	0.694	0.99	0.889097	0.592	0.957	0.869222	0.58	0.9695	0.841823	0.5065	0.9605	0.982084	0.715	0.9865	0.985424	0.9395	0.9735	0.987962	0.9535	0.9365	0.918596	0.801	0.87	0.974999	0.66	0.9955	0.995975	0.949	0.985	0.981656	0.8845	0.9685	0.981978	0.919	0.9465	0.972741	0.7885	0.977	0.962512
Streptococcus sanguinis SK36 (firmicutes)	0.992476	0.9885	0.868	0.995639	0.9975	0.8325	0.979825	0.9975	0.5515	0.979183	0.8155	0.9855	0.928383	0.8445	0.8965	0.937176	0.8585	0.8875	0.92315	0.8255	0.88	0.990031	0.855	0.984	0.99439	0.9955	0.899	0.990497	0.992	0.7725	0.938401	0.9885	0.599	0.985742	0.94	0.941	0.978958	0.478	0.9985	0.987958	0.977	0.929	0.981844	0.9835	0.7975	0.986558	0.9335	0.9485	0.961558
Sphingomonas wittichii RW1 (a-proteobacteria)	0.995024	0.992	0.8315	0.998182	0.998	0.86	0.98557	1	0.3925	0.970133	0.6745	0.991	0.924124	0.851	0.8805	0.932892	0.81	0.928	0.916656	0.787	0.918	0.981013	0.7655	0.987	0.989714	0.9875	0.918	0.996279	0.998	0.734	0.949564	0.998	0.4485	0.993476	0.9785	0.939	0.982432	0.3795	1	0.982699	0.9255	0.9525	0.996395	0.9995	0.769	0.990327	0.9615	0.934	0.970813
Paraburkholderia phytofirmans PsJN (b-proteobacteria)	0.996765	0.93	0.997	0.999002	0.9775	0.997	0.994837	0.5415	1	0.89964	0.036	0.9995	0.907707	0.2375	0.997	0.901711	0.28	0.999	0.877945	0.248	0.9985	0.945412	0.141	0.998	0.971436	0.172	0.9925	0.999312	0.964	0.9965	0.967995	0.9695	0.874	0.994686	0.438	1	0.980975	0.0075	1	0.959293	0.1585	0.9975	0.999554	0.978	0.9975	0.989136	0.231	1	0.977514
Dinoroseobacter shibae DFL 12 = DSM 16493 (a-proteobacteria)	0.997088	0.9565	0.9955	0.999351	0.983	0.9955	0.99506	0.7665	0.997	0.960533	0.116	0.999	0.932013	0.317	0.9965	0.913884	0.3605	0.999	0.898356	0.317	0.998	0.984159	0.279	0.996	0.972472	0.3265	0.9905	0.99937	0.9895	0.987	0.968879	0.9955	0.795	0.995783	0.619	1	0.977631	0.0175	1	0.964483	0.343	0.9945	0.999264	0.994	0.983	0.991778	0.4025	1	0.980074
Acinetobacter baumannii ATCC 17978 (g-proteobacteria)	0.996604	0.9425	0.996	0.999374	0.978	0.997	0.994504	0.6715	0.999	0.927699	0.113	0.9985	0.918373	0.2725	0.9975	0.899157	0.311	0.999	0.871242	0.2625	0.9985	0.958688	0.2725	0.9965	0.965631	0.2975	0.9905	0.999352	0.984	0.9905	0.969985	0.982	0.8485	0.995055	0.5645	1	0.988215	0.0245	1	0.95743	0.2875	0.996	0.999412	0.993	0.9875	0.99021	0.299	1	0.981541
Francisella tularensis subsp. novicida U112 (g-proteobacteria)	0.994046	0.986	0.9225	0.989669	0.994	0.7025	0.989158	0.987	0.8765	0.977703	0.754	0.988	0.856602	0.6105	0.9405	0.873311	0.561	0.983	0.858192	0.4845	0.9845	0.986804	0.7815	0.9795	0.995597	0.988	0.9645	0.992605	0.9945	0.765	0.942291	0.9925	0.506	0.995558	0.975	0.9635	0.978224	0.3415	1	0.987124	0.973	0.932	0.98961	0.996	0.77	0.988044	0.9185	0.9705	0.978993
Aspergillus niger CBS 513.88 (ascomycetes)	0.932245	0.6915	0.9615	0.981964	0.891	0.9645	0.938493	0.828	0.9005	0.952879	0.859	0.911	0.898572	0.7055	0.928	0.876117	0.69	0.9275	0.865854	0.653	0.919	0.951714	0.9085	0.861	0.98455	0.942	0.9405	0.956526	0.8225	0.9445	0.863647	0.37	0.9715	0.933185	0.578	0.9825	0.970589	0.691	0.982	0.979333	0.881	0.9665	0.900099	0.5035	0.977	0.941329	0.5545	0.9915	0.899394
Porphyromonas gingivalis ATCC 33277 (CFB group bacteria)	0.99535	0.987	0.946	0.998963	0.997	0.948	0.990316	0.983	0.8885	0.982698	0.6215	0.994	0.946005	0.667	0.984	0.934169	0.653	0.9715	0.926434	0.617	0.9615	0.992071	0.675	0.99	0.955491	0.8335	0.9395	0.99887	1	0.875	0.965282	0.9995	0.5445	0.988486	0.885	0.983	0.974518	0.8555	0.9485	0.959506	0.7825	0.9625	0.998904	0.999	0.7915	0.987123	0.823	0.9935	0.97591
Streptococcus pyogenes NZ131 (firmicutes)	0.996574	0.987	0.9635	0.99801	0.996	0.851	0.988541	0.9895	0.8145	0.961632	0.601	0.988	0.964125	0.7865	0.974	0.938452	0.736	0.9595	0.92059	0.713	0.9375	0.984731	0.78	0.982	0.976304	0.852	0.968	0.998837	0.999	0.842	0.962179	0.9995	0.4625	0.994037	0.937	0.979	0.955961	0.168	1	0.975927	0.843	0.968	0.998674	0.9985	0.755	0.990498	0.884	0.9875	0.974507
Aspergillus oryzae RIB40 (ascomycetes)	0.993935	0.9915	0.862	0.995667	0.9985	0.811	0.986325	0.9995	0.6285	0.979165	0.823	0.983	0.87699	0.696	0.9075	0.9115	0.738	0.939	0.893124	0.6915	0.9385	0.989038	0.799	0.987	0.994669	0.996	0.916	0.992004	0.997	0.683	0.946305	0.996	0.513	0.990748	0.9705	0.937	0.989638	0.6015	0.9985	0.989101	0.9715	0.941	0.988668	0.993	0.7935	0.989858	0.9685	0.907	0.975529
Neisseria gonorrhoeae MS11 (b-proteobacteria)	0.995477	0.986	0.9435	0.998457	0.994	0.932	0.990892	0.992	0.7755	0.988674	0.6775	0.994	0.955505	0.7585	0.9755	0.948768	0.7265	0.968	0.940866	0.6935	0.9585	0.993731	0.692	0.9925	0.972896	0.9105	0.941	0.998473	0.9985	0.8745	0.963682	0.999	0.5655	0.990761	0.9395	0.9745	0.974691	0.8705	0.952	0.970829	0.805	0.967	0.99838	0.9985	0.789	0.989906	0.847	0.9925	0.97672
Enterococcus faecium E1162 (firmicutes)	0.996122	0.991	0.914	0.999012	1	0.7935	0.994349	0.9915	0.8855	0.917839	0.8605	0.809	0.88502	0.6905	0.937	0.889639	0.6405	0.966	0.859188	0.577	0.965	0.963624	0.8965	0.9145	0.982489	0.944	0.959	0.998907	0.9995	0.7455	0.962402	1	0.3355	0.995539	0.9755	0.9545	0.989151	0.415	1	0.971507	0.892	0.9505	0.999042	1	0.6905	0.991927	0.951	0.9615	0.97805
Caulobacter vibrioides NA1000 (a-proteobacteria)	0.994621	0.996	0.7755	0.991668	0.997	0.6675	0.985023	0.9985	0.379	0.969582	0.7805	0.982	0.879858	0.7345	0.901	0.908808	0.715	0.9525	0.900516	0.7005	0.9405	0.98617	0.781	0.987	0.991761	0.997	0.853	0.993667	0.9995	0.4915	0.951393	1	0.185	0.996266	0.9915	0.905	0.973248	0.392	1	0.990539	0.9855	0.9265	0.995336	1	0.4755	0.990248	0.9715	0.915	0.975924
Saccharomyces cerevisiae S288C (baker's yeast)	0.996356	0.9305	0.9955	0.998741	0.977	0.9975	0.991977	0.546	0.998	0.931372	0.0315	1	0.931764	0.2495	0.9965	0.904492	0.2855	0.999	0.878678	0.2515	0.999	0.965367	0.131	0.999	0.969362	0.1565	0.9905	0.998939	0.967	0.993	0.964282	0.9775	0.8455	0.994346	0.4125	1	0.973796	0.01	1	0.966703	0.169	0.9985	0.999448	0.9855	0.9935	0.991438	0.221	1	0.975666
Salmonella enterica subsp. enterica serovar Typhimurium str. 14028S (enterobacteria)	0.996586	0.9895	0.967	0.998583	0.993	0.931	0.995254	0.989	0.8785	0.96866	0.559	0.994	0.908163	0.563	0.983	0.911544	0.53	0.992	0.89488	0.4785	0.993	0.985558	0.6175	0.9935	0.986347	0.919	0.9815	0.999269	1	0.837	0.969899	0.9995	0.434	0.998082	0.9765	0.9885	0.98771	0.237	1	0.978583	0.8435	0.9695	0.999238	0.9995	0.7695	0.995242	0.929	0.991	0.981893
Brevundimonas subvibrioides ATCC 15264 (a-proteobacteria)	0.99578	0.8885	0.9975	0.99935	0.97	1	0.992285	0.3865	0.9995	0.860794	0.023	1	0.918561	0.18	0.9975	0.886865	0.2435	0.999	0.856762	0.193	0.999	0.894486	0.1165	0.999	0.968978	0.067	0.9925	0.999175	0.9505	0.997	0.969706	0.938	0.8925	0.992672	0.2495	1	0.971217	0.002	1	0.944726	0.0705	0.9985	0.999609	0.9795	0.9985	0.988359	0.101	1	0.979826
Azospira oryzae PS (b-proteobacteria)	0.997061	0.9595	0.996	0.999367	0.9855	0.9945	0.993954	0.8325	0.9975	0.951331	0.205	0.9985	0.937662	0.523	0.99	0.925388	0.493	0.995	0.896613	0.4365	0.9955	0.983433	0.3505	0.9945	0.972185	0.6065	0.99	0.999298	0.992	0.988	0.958443	0.9605	0.8485	0.994883	0.6285	1	0.972781	0.0345	1	0.953253	0.454	0.9915	0.998883	0.994	0.984	0.9873	0.3415	1	0.98063
Pseudomonas stutzeri RCH2 (g-proteobacteria)	0.997419	0.9485	0.995	0.99941	0.9805	0.997	0.99364	0.733	0.9985	0.958471	0.102	0.999	0.940714	0.4275	0.9915	0.923853	0.432	0.998	0.900619	0.391	0.9955	0.9824	0.2535	0.997	0.975603	0.384	0.9905	0.999295	0.98	0.993	0.966326	0.9745	0.8485	0.994769	0.5235	1	0.970825	0.014	1	0.967001	0.3615	0.9945	0.999374	0.989	0.9905	0.990905	0.2795	1	0.978835
Escherichia coli BW25113 (E. coli)	0.997392	0.9885	0.974	0.997982	0.9935	0.941	0.994098	0.9875	0.884	0.954146	0.5115	0.994	0.883937	0.521	0.975	0.901159	0.497	0.996	0.883195	0.436	0.9955	0.973303	0.575	0.989	0.987524	0.9265	0.982	0.99887	0.999	0.84	0.968483	0.9995	0.3925	0.998585	0.9795	0.9925	0.976462	0.1705	1	0.980223	0.861	0.9675	0.999137	0.999	0.8055	0.994402	0.9135	0.987	0.980037
Pontibacter actiniarum DSM 19842 (CFB group bacteria)	0.996596	0.9925	0.9125	0.998753	0.9975	0.8685	0.992431	0.995	0.7945	0.980586	0.684	0.992	0.953617	0.8095	0.952	0.939097	0.777	0.9455	0.926914	0.7575	0.9305	0.991212	0.8015	0.988	0.974578	0.9345	0.924	0.998977	1	0.7985	0.964747	1	0.347	0.992382	0.9805	0.913	0.979181	0.4455	1	0.972471	0.901	0.939	0.998673	0.999	0.715	0.991707	0.953	0.9625	0.971779
Bacillus thuringiensis BMB171 (firmicutes)	0.988206	0.978	0.881	0.970994	0.9885	0.593	0.983873	0.9895	0.8125	0.97948	0.869	0.9705	0.837013	0.607	0.9245	0.855953	0.5705	0.9765	0.833719	0.4935	0.967	0.989511	0.8735	0.9815	0.994428	0.991	0.925	0.981332	0.9965	0.545	0.934929	0.9925	0.412	0.991545	0.98	0.888	0.981621	0.4505	1	0.989916	0.987	0.916	0.9847	0.9985	0.507	0.979222	0.912	0.9425	0.972781
Herbaspirillum seropedicae SmR1 (b-proteobacteria)	0.996718	0.939	0.9965	0.999079	0.978	0.998	0.99178	0.669	0.9985	0.871511	0.039	0.9995	0.928996	0.258	0.9955	0.914787	0.3085	0.9995	0.900599	0.2595	0.9985	0.935741	0.1155	0.998	0.962473	0.2275	0.9905	0.999243	0.979	0.9905	0.964441	0.978	0.8355	0.993532	0.494	1	0.974164	0.0075	1	0.945637	0.2485	0.996	0.999256	0.9915	0.989	0.988308	0.3175	1	0.9756
Bacteroides fragilis 638R (CFB group bacteria)	0.996538	0.989	0.9375	0.996437	0.9975	0.67	0.991388	0.992	0.81	0.97815	0.8	0.9875	0.953669	0.81	0.95	0.937869	0.7865	0.9455	0.920682	0.758	0.922	0.990312	0.8775	0.9835	0.985353	0.9575	0.954	0.997887	0.999	0.8015	0.96562	0.999	0.454	0.994655	0.9785	0.9435	0.960495	0.213	0.999	0.979657	0.9435	0.9305	0.997337	0.9995	0.6475	0.989923	0.857	0.9885	0.974361
Echinicola vietnamensis DSM 17526 (CFB group bacteria)	0.996605	0.974	0.983	0.998402	0.994	0.947	0.981516	0.9715	0.8545	0.98763	0.7265	0.994	0.971432	0.891	0.956	0.957252	0.899	0.9105	0.944701	0.88	0.8775	0.992367	0.847	0.988	0.978836	0.819	0.9815	0.996529	0.988	0.9405	0.954665	0.9935	0.7345	0.98746	0.8215	0.992	0.966959	0.197	1	0.976613	0.7625	0.981	0.995452	0.9825	0.9435	0.989534	0.6805	0.999	0.963146
Escherichia coli O25b:H4-ST131 (E. coli)	0.997465	0.9895	0.975	0.998251	0.9935	0.933	0.99434	0.987	0.857	0.964314	0.4815	0.9945	0.893541	0.547	0.9785	0.905503	0.5025	0.991	0.883605	0.443	0.9935	0.982765	0.5375	0.9915	0.987347	0.9295	0.9805	0.999047	0.999	0.847	0.969987	0.9995	0.4445	0.998338	0.976	0.9925	0.984202	0.238	1	0.980938	0.836	0.9725	0.99918	0.999	0.8185	0.994767	0.9215	0.9895	0.981049
Azospirillum baldaniorum (a-proteobacteria)	0.994782	0.882	0.9975	0.9982	0.9725	0.9995	0.987402	0.3325	0.998	0.762868	0.0155	1	0.906126	0.153	0.9975	0.880731	0.2365	0.9995	0.851918	0.189	0.9995	0.83369	0.037	0.999	0.940277	0.041	0.991	0.998904	0.9375	0.9975	0.964711	0.9265	0.8945	0.986911	0.2155	1	0.932536	0.0015	1	0.925023	0.0955	1	0.999332	0.966	0.997	0.973541	0.0875	1	0.97266
Kangiella aquimarina DSM 16071 (g-proteobacteria)	0.997153	0.996	0.9035	0.99838	0.9975	0.824	0.991442	0.999	0.6055	0.983597	0.7665	0.99	0.937009	0.8305	0.9185	0.946737	0.8095	0.945	0.931145	0.7905	0.932	0.990976	0.8265	0.987	0.988365	0.984	0.9365	0.998052	0.999	0.726	0.96434	1	0.3555	0.997048	0.988	0.9415	0.957774	0.266	0.999	0.98684	0.9575	0.952	0.997918	1	0.7245	0.993538	0.924	0.98	0.976329
Vibrio cholerae O1 str. C6706 (g-proteobacteria)	0.996376	0.9945	0.818	0.996917	0.997	0.7485	0.993945	0.9965	0.679	0.95389	0.6145	0.99	0.892723	0.681	0.9335	0.911826	0.6445	0.97	0.904439	0.6015	0.971	0.982812	0.648	0.986	0.985908	0.985	0.9245	0.998629	0.9995	0.677	0.966086	1	0.2385	0.996579	0.985	0.9555	0.977086	0.5305	0.998	0.979474	0.954	0.922	0.998797	0.999	0.611	0.993899	0.9645	0.9605	0.978455
Dyella japonica UNC79MFTsu3.2 (g-proteobacteria)	0.996088	0.8915	0.9965	0.999063	0.973	0.998	0.994039	0.4135	1	0.777659	0.0205	1	0.879891	0.1915	0.9965	0.887391	0.2555	0.9995	0.848501	0.2085	0.999	0.61805	0.056	0.999	0.960905	0.0655	0.991	0.999216	0.9515	0.9975	0.968002	0.955	0.889	0.994039	0.298	1	0.969005	0.002	1	0.945797	0.098	0.9985	0.999337	0.9735	0.9985	0.985826	0.098	1	0.976813
Phaeobacter gallaeciensis DSM 26640 (a-proteobacteria)	0.996941	0.98	0.9905	0.999095	0.9905	0.989	0.99535	0.9365	0.9875	0.962052	0.231	0.998	0.930074	0.4805	0.9895	0.92124	0.453	0.9975	0.902873	0.4	0.996	0.985749	0.386	0.9955	0.97966	0.682	0.99	0.999319	0.9965	0.969	0.968673	0.9995	0.6975	0.99698	0.885	0.9975	0.990134	0.1695	1	0.969723	0.584	0.9905	0.999445	0.9985	0.9515	0.9947	0.722	0.9985	0.979461
Acidovorax sp. GW101-3H11 (b-proteobacteria)	0.996052	0.9455	0.9945	0.998973	0.986	0.994	0.9938	0.628	0.998	0.877762	0.0835	0.999	0.896744	0.253	0.995	0.89441	0.3445	0.999	0.869397	0.2985	0.9995	0.913124	0.1735	0.995	0.969316	0.33	0.9905	0.999049	0.986	0.986	0.968686	0.988	0.8165	0.994496	0.565	1	0.967122	0.006	1	0.943981	0.3385	0.9965	0.999552	0.99	0.99	0.989777	0.3325	1	0.977732
[truncated: 197 more columns]

## Sheet: eAMI SVM
	Pseudomonas fluorescens (g-proteobacteria)			Desulfovibrio vulgaris str. 'Miyazaki F' (d-proteobacteria)			Synechococcus elongatus PCC 7942 = FACHB-805 (cyanobacteria)			Plasmodium berghei ANKA (apicomplexans)			Danio rerio (zebrafish)			Homo sapiens (human)			Mus musculus (house mouse)			Plasmodium falciparum 3D7 (malaria parasite P. falciparum)			Acinetobacter baylyi ADP1 (g-proteobacteria)			Cupriavidus basilensis (b-proteobacteria)			Mycobacterium tuberculosis H37Rv (high GC Gram+)			Escherichia coli str. K-12 substr. MG1655 (E. coli)			Helicobacter pylori 26695 (e-proteobacteria)			Staphylococcus aureus subsp. aureus NCTC 8325 (firmicutes)			Sphingomonas koreensis (a-proteobacteria)			Shewanella sp. ANA-3 (g-proteobacteria)			Salmonella enterica subsp. enterica serovar Typhimurium str. LT2 (enterobacteria)
Training Species	AUC	Sensitivity	Specificity	AUC	Sensitivity	Specificity	AUC	Sensitivity	Specificity	AUC	Sensitivity	Specificity	AUC	Sensitivity	Specificity	AUC	Sensitivity	Specificity	AUC	Sensitivity	Specificity	AUC	Sensitivity	Specificity	AUC	Sensitivity	Specificity	AUC	Sensitivity	Specificity	AUC	Sensitivity	Specificity	AUC	Sensitivity	Specificity	AUC	Sensitivity	Specificity	AUC	Sensitivity	Specificity	AUC	Sensitivity	Specificity	AUC	Sensitivity	Specificity	AUC
Pseudomonas fluorescens (g-proteobacteria)	0.992664	0.966	0.9945	0.989165	0.99	0.3675	0.971134	0.7545	0.9995	0.973836	0.0015	1	0.983188	0.246	0.9995	0.919419	0.363	0.9965	0.956196	0.3135	0.9985	0.975179	0.012	0.9995	0.949245	0.004	1	0.994494	0.9935	0.7345	0.969779	0.9985	0.2625	0.983413	0.511	1	0.955976	0.0015	1	0.934244	0	1	0.997231	0.998	0.6395	0.981178	0.1185	1	0.95426
Desulfovibrio vulgaris str. 'Miyazaki F' (d-proteobacteria)	0.995392	0.925	0.994	0.999638	0.983	0.9985	0.976536	0.5655	0.998	0.851288	0.6185	0.888	0.777916	0.332	0.986	0.862703	0.4775	0.9935	0.820371	0.3975	0.9945	0.813709	0.6355	0.8065	0.789007	0.331	0.96	0.998456	0.9635	0.992	0.965415	0.959	0.8615	0.972454	0.2965	1	0.771503	0.0355	1	0.846406	0.527	0.9525	0.999154	0.975	0.9985	0.9443	0.1695	0.9995	0.954628
Synechococcus elongatus PCC 7942 = FACHB-805 (cyanobacteria)	0.989121	0.983	0.909	0.989092	0.9935	0.1005	0.993415	0.9555	0.992	0.851659	0.007	1	0.882265	0.3115	0.993	0.880937	0.3725	0.9955	0.881076	0.332	0.999	0.948759	0.022	0.999	0.980167	0.467	0.9905	0.992909	0.998	0.2615	0.971578	1	0.0935	0.989157	0.895	0.9975	0.973859	0.0085	1	0.950841	0.0945	0.999	0.997275	0.9985	0.2155	0.986925	0.665	0.998	0.960752
Plasmodium berghei ANKA (apicomplexans)	0.885936	0.999	0.0135	0.880399	0.999	0.084	0.713109	0.9995	0.0045	0.994177	0.97	0.978	0.967064	0.9935	0.3335	0.876306	0.987	0.214	0.895152	0.9925	0.224	0.990036	0.968	0.9625	0.917148	0.984	0.278	0.804239	0.998	0.0355	0.763861	1	0.0035	0.8874	0.994	0.1005	0.888333	0.9335	0.4985	0.941833	0.968	0.531	0.822707	0.9995	0.0055	0.889855	0.994	0.1375	0.848203
Danio rerio (zebrafish)	0.948258	0.993	0.2175	0.890273	0.9265	0.5325	0.862552	0.9785	0.1585	0.955527	0.003	1	0.993315	0.9875	0.955	0.897787	0.8625	0.744	0.952569	0.9395	0.7525	0.951025	0.0135	0.9975	0.932667	0.3285	0.9485	0.793352	0.933	0.239	0.681816	0.9325	0.0835	0.946924	0.9215	0.8955	0.939195	0.064	0.9665	0.916597	0.014	0.964	0.73503	0.927	0.1495	0.949901	0.8225	0.944	0.917345
Homo sapiens (human)	0.990393	0.9985	0.0485	0.985835	0.9995	0.0295	0.961264	0.994	0.085	0.984619	0.034	0.9995	0.986537	0.968	0.947	0.972329	0.905	0.938	0.983057	0.941	0.931	0.981338	0.091	0.9965	0.95582	0.8365	0.931	0.99211	1	0.0065	0.917487	0.9985	0	0.981632	0.9855	0.6425	0.960161	0.378	0.968	0.939833	0.5145	0.9565	0.995137	1	0	0.981782	0.9795	0.8635	0.952806
Mus musculus (house mouse)	0.986639	0.999	0.0275	0.977884	0.999	0.0045	0.949207	0.991	0.0655	0.980863	0.009	1	0.984714	0.967	0.948	0.95823	0.8745	0.911	0.98541	0.931	0.953	0.976369	0.034	0.998	0.946586	0.7625	0.9325	0.989456	1	0.001	0.922892	1	0	0.971605	0.98	0.596	0.957168	0.348	0.967	0.926249	0.2605	0.954	0.993568	1	0	0.972645	0.9725	0.873	0.943389
Plasmodium falciparum 3D7 (malaria parasite P. falciparum)	0.135806	0.0155	0.9505	0.481323	0.0045	0.9985	0.184957	0.083	0.7665	0.991532	0.997	0.7295	0.49916	0.5635	0.3485	0.533659	0.5175	0.5465	0.526291	0.5215	0.5335	0.995655	0.996	0.9735	0.609051	0.9435	0.0745	0.23217	0.0025	0.995	0.267156	0.0005	1	0.227699	0.2665	0.261	0.767151	0.956	0.1025	0.909683	0.9975	0.144	0.200965	0.0005	0.997	0.299333	0.466	0.188	0.245839
Acinetobacter baylyi ADP1 (g-proteobacteria)	0.488734	0.1995	0.92	0.619928	0.018	0.999	0.750471	0.5145	0.8715	0.937197	0.0245	1	0.857256	0.6675	0.907	0.731527	0.4935	0.9515	0.750502	0.49	0.9395	0.964367	0.064	0.9915	0.99589	0.9735	0.9895	0.402537	0.032	0.991	0.445108	0.0105	0.994	0.948254	0.9265	0.827	0.991829	0.522	1	0.978986	0.745	0.986	0.347068	0.0045	0.996	0.942069	0.869	0.8815	0.88472
Cupriavidus basilensis (b-proteobacteria)	0.99085	0.913	0.997	0.992616	0.9815	0.995	0.974695	0.4615	1	0.952857	0.0005	1	0.978542	0.0945	1	0.920256	0.188	0.9995	0.951609	0.1315	1	0.966621	0.0045	1	0.948058	0	0.999	0.997588	0.9715	0.992	0.972639	0.9915	0.805	0.983775	0.207	1	0.956915	0	1	0.929537	0	1	0.998735	0.9905	0.992	0.981151	0.028	1	0.960809
Mycobacterium tuberculosis H37Rv (high GC Gram+)	0.985638	0.7725	1	0.987424	0.982	0.9675	0.967214	0.066	1	0.940605	0.0005	1	0.977041	0.02	1	0.888552	0.098	0.9995	0.941899	0.043	1	0.9678	0.0005	1	0.94098	0	1	0.991981	0.922	0.997	0.984405	0.9615	0.9435	0.975768	0.017	1	0.949696	0	1	0.9114	0	1	0.996743	0.9645	0.9985	0.971	0.009	1	0.950166
Escherichia coli str. K-12 substr. MG1655 (E. coli)	0.992999	0.991	0.769	0.990322	0.9945	0.427	0.979885	0.9805	0.7025	0.976758	0.0055	1	0.957393	0.5085	0.9875	0.922927	0.446	0.994	0.934194	0.425	0.998	0.978527	0.0245	0.9985	0.981206	0.5945	0.985	0.995985	0.9995	0.2895	0.96149	0.9995	0.054	0.993504	0.964	0.9885	0.982079	0.0815	0.9995	0.963812	0.1195	0.999	0.998239	1	0.2535	0.991823	0.89	0.994	0.969264
Helicobacter pylori 26695 (e-proteobacteria)	0.484631	0.2635	0.8195	0.650382	0.025	0.999	0.711081	0.5725	0.7945	0.957299	0.037	1	0.853416	0.588	0.939	0.713024	0.456	0.927	0.715887	0.4545	0.9155	0.976286	0.079	0.996	0.985991	0.949	0.9745	0.488198	0.071	0.9845	0.513819	0.0165	0.996	0.908157	0.8905	0.739	0.999551	0.9855	0.995	0.972519	0.5715	0.993	0.546449	0.0465	0.991	0.958148	0.971	0.671	0.874705
Staphylococcus aureus subsp. aureus NCTC 8325 (firmicutes)	0.333604	0.022	0.9965	0.609119	0.0055	1	0.475363	0.13	0.9565	0.971806	0.3175	0.998	0.616975	0.359	0.902	0.573582	0.387	0.926	0.580325	0.3355	0.9105	0.973822	0.314	0.99	0.993977	0.9875	0.9575	0.359349	0.0035	0.999	0.418595	0.002	0.999	0.720152	0.395	0.925	0.988445	0.6885	0.993	0.992773	0.969	0.969	0.374315	0	0.9985	0.728911	0.5415	0.822	0.589704
Sphingomonas koreensis (a-proteobacteria)	0.98683	0.8215	0.999	0.98945	0.977	0.997	0.964918	0.139	1	0.871697	0.0005	1	0.972039	0.029	1	0.876557	0.1165	0.9995	0.929584	0.0665	1	0.952838	0.001	1	0.936159	0	1	0.994275	0.9335	0.995	0.970173	0.972	0.869	0.974507	0.021	1	0.942977	0	1	0.909846	0	1	0.997739	0.9825	0.9965	0.972279	0.011	1	0.948999
Shewanella sp. ANA-3 (g-proteobacteria)	0.993607	0.997	0.185	0.99204	0.9975	0.0345	0.975069	0.9875	0.284	0.971431	0.009	1	0.981352	0.8805	0.9645	0.934791	0.7805	0.9235	0.958449	0.821	0.9515	0.976338	0.0365	0.999	0.970897	0.755	0.9605	0.996006	1	0.0245	0.962831	1	0.0015	0.988325	0.9745	0.911	0.974872	0.268	0.9915	0.949426	0.1815	0.9815	0.998127	1	0.0085	0.990915	0.958	0.9645	0.964734
Salmonella enterica subsp. enterica serovar Typhimurium str. LT2 (enterobacteria)	0.992315	0.99	0.815	0.988154	0.9905	0.7055	0.977583	0.9745	0.762	0.975513	0.0065	1	0.968245	0.5325	0.9875	0.92049	0.464	0.9905	0.932342	0.4555	0.996	0.977694	0.026	0.999	0.975906	0.5205	0.981	0.996361	1	0.505	0.955496	0.998	0.2925	0.99205	0.95	0.986	0.982276	0.1495	0.999	0.952856	0.0855	0.9995	0.997142	1	0.462	0.990115	0.828	0.9935	0.978064
Streptococcus pneumoniae R6 (firmicutes)	0.621178	0.327	0.9165	0.788444	0.0515	1	0.773433	0.767	0.606	0.957651	0.115	0.9995	0.861887	0.768	0.8325	0.750116	0.6645	0.786	0.749862	0.694	0.7095	0.973176	0.185	0.9915	0.994224	0.9925	0.953	0.588025	0.091	0.9885	0.5949	0.031	0.995	0.919599	0.8865	0.7725	0.997721	0.8715	1	0.987578	0.913	0.977	0.568716	0.0325	0.994	0.946274	0.939	0.7625	0.852456
Agrobacterium fabrum str. C58 (a-proteobacteria)	0.986145	0.9515	0.9915	0.987106	0.989	0.3595	0.954395	0.7825	0.999	0.929687	0.0005	1	0.976086	0.1025	0.998	0.875032	0.264	0.9975	0.936716	0.1805	0.999	0.955254	0.001	1	0.929966	0.0015	1	0.991169	0.992	0.7015	0.967288	0.997	0.2105	0.972344	0.2955	1	0.94409	0	1	0.916065	0	1	0.996825	0.997	0.565	0.968951	0.044	1	0.945166
Trypanosoma brucei brucei TREU927 (kinetoplastids)	0.987136	0.995	0.2725	0.926526	0.9965	0.0395	0.950744	0.9785	0.3485	0.95258	0.002	1	0.971761	0.743	0.973	0.916186	0.686	0.9345	0.945449	0.726	0.97	0.96083	0.011	1	0.953602	0.548	0.9595	0.984437	1	0.028	0.935171	0.9995	0.007	0.972785	0.9555	0.902	0.953979	0.118	0.98	0.933304	0.0815	0.973	0.985749	1	0.0035	0.963565	0.8735	0.9505	0.953464
Yersinia pestis KIM10+ (enterobacteria)	0.991104	0.995	0.445	0.981887	0.997	0.0815	0.978155	0.9845	0.56	0.981799	0.015	1	0.962656	0.691	0.9745	0.931455	0.6745	0.963	0.939558	0.6575	0.986	0.982003	0.062	0.9985	0.979313	0.7805	0.9725	0.99267	1	0.0745	0.957854	1	0.0135	0.991521	0.9805	0.943	0.975597	0.177	0.996	0.963352	0.281	0.9935	0.99619	1	0.041	0.990714	0.9215	0.9765	0.969547
Campylobacter jejuni subsp. jejuni NCTC 11168 = ATCC 700819 (e-proteobacteria)	0.1112	0.0015	0.999	0.510031	0.0035	1	0.220762	0.0205	0.9965	0.969197	0.481	0.997	0.332071	0.144	0.911	0.451566	0.2355	0.9335	0.365	0.1225	0.943	0.980215	0.464	0.987	0.813885	0.755	0.707	0.236113	0.0005	0.9995	0.303502	0	1	0.268051	0.033	0.961	0.863898	0.8895	0.62	0.951544	0.904	0.8515	0.213036	0	1	0.270701	0.0835	0.869	0.270001
Escherichia coli CFT073 (E. coli)	0.99161	0.9925	0.5765	0.986417	0.996	0.1085	0.974328	0.979	0.57	0.978719	0.0065	1	0.962821	0.5725	0.983	0.919095	0.5385	0.982	0.93686	0.5165	0.995	0.979709	0.026	0.9995	0.973223	0.5555	0.977	0.993532	1	0.093	0.961485	1	0.0115	0.991563	0.959	0.9685	0.977275	0.135	0.9975	0.954819	0.1025	0.998	0.997852	1	0.052	0.988872	0.882	0.9825	0.96831
Streptococcus agalactiae A909 (firmicutes)	0.308852	0.039	0.9805	0.635898	0.0075	1	0.472494	0.204	0.866	0.957457	0.2015	0.9985	0.67921	0.57	0.7455	0.625412	0.5065	0.819	0.601609	0.4855	0.7685	0.9655	0.2275	0.982	0.995441	0.9945	0.851	0.360448	0.0045	0.998	0.398128	0.0025	0.999	0.692531	0.605	0.676	0.997288	0.94	0.9915	0.989383	0.968	0.9495	0.343237	0.001	0.9975	0.750648	0.7705	0.552	0.578257
Pseudomonas aeruginosa UCBPP-PA14 (g-proteobacteria)	0.992231	0.8925	0.9975	0.993731	0.9735	0.9985	0.977806	0.3575	1	0.935468	0.0005	1	0.974951	0.1285	0.999	0.90933	0.236	0.999	0.935945	0.1855	1	0.963751	0.0045	0.9995	0.957851	0.0015	1	0.996908	0.9375	0.997	0.964838	0.9475	0.8815	0.984796	0.1035	1	0.952659	0	1	0.932862	0.002	1	0.998621	0.967	0.999	0.983627	0.022	1	0.960831
Pseudomonas aeruginosa PAO1 (g-proteobacteria)	0.99153	0.8385	0.9995	0.992713	0.9685	0.9995	0.975434	0.1945	1	0.911314	0.0005	1	0.967072	0.0675	0.9995	0.90293	0.181	0.9995	0.92601	0.123	1	0.954035	0.003	0.9995	0.953159	0	1	0.996522	0.9115	0.9995	0.968626	0.882	0.933	0.983678	0.0395	1	0.948425	0	1	0.923912	0	1	0.998781	0.9175	1	0.980706	0.0125	1	0.961757
Salmonella enterica subsp. enterica serovar Typhi str. Ty2 (enterobacteria)	0.992117	0.991	0.7275	0.988578	0.996	0.156	0.976746	0.977	0.6805	0.984959	0.014	1	0.966666	0.567	0.986	0.921772	0.535	0.985	0.937154	0.5035	0.995	0.985257	0.06	0.999	0.974691	0.501	0.978	0.995191	1	0.1635	0.960859	1	0.028	0.992744	0.9525	0.9815	0.980568	0.0995	1	0.95757	0.118	0.999	0.99808	1	0.083	0.990776	0.821	0.991	0.971259
Shewanella oneidensis MR-1 (g-proteobacteria)	0.992043	0.9975	0.171	0.982562	0.9975	0.1295	0.977165	0.9885	0.2905	0.967624	0.011	1	0.977904	0.8425	0.9635	0.929686	0.738	0.9375	0.952988	0.787	0.96	0.974796	0.035	0.999	0.974971	0.814	0.96	0.99181	1	0.0465	0.944905	1	0.0105	0.988404	0.9805	0.863	0.978196	0.3915	0.987	0.951672	0.2195	0.981	0.993292	1	0.022	0.990556	0.9695	0.951	0.966494
Burkholderia cenocepacia J2315 (b-proteobacteria)	0.992489	0.914	0.996	0.994295	0.9735	0.999	0.971719	0.537	0.9995	0.979352	0.0005	1	0.983657	0.17	1	0.925284	0.2535	0.9995	0.951763	0.214	0.9995	0.969594	0.0095	0.9995	0.945167	0.0045	1	0.997486	0.966	0.9925	0.966717	0.9785	0.8365	0.983664	0.1655	1	0.961699	0.0005	1	0.937568	0.0005	1	0.999046	0.986	0.995	0.982649	0.0475	1	0.96161
Rhizobium leguminosarum bv. viciae 3841 (a-proteobacteria)	0.986889	0.92	0.9965	0.98768	0.985	0.8075	0.957761	0.55	1	0.926499	0.0005	1	0.978177	0.0555	1	0.876008	0.193	0.9995	0.93845	0.115	1	0.954166	0.001	1	0.931011	0	1	0.992458	0.9795	0.937	0.97102	0.9955	0.5825	0.973654	0.1335	1	0.94555	0	1	0.914677	0	1	0.997229	0.9965	0.9075	0.969961	0.019	1	0.945699
Salmonella enterica subsp. enterica serovar Typhimurium str. SL1344 (enterobacteria)	0.993065	0.9915	0.8085	0.992199	0.995	0.4725	0.978807	0.979	0.709	0.976665	0.005	1	0.973017	0.568	0.988	0.932091	0.496	0.993	0.942844	0.4795	0.997	0.97872	0.024	0.999	0.974268	0.48	0.9785	0.997499	0.9995	0.3395	0.967093	0.9995	0.1045	0.992347	0.9515	0.986	0.980408	0.0755	0.9995	0.952911	0.061	1	0.998804	1	0.259	0.990695	0.823	0.9935	0.97269
Salmonella enterica subsp. enterica serovar Typhi str. CT18 (enterobacteria)	0.992919	0.992	0.758	0.991244	0.9955	0.295	0.978324	0.9805	0.638	0.982523	0.0135	1	0.968889	0.598	0.9835	0.929357	0.5355	0.9845	0.93939	0.528	0.995	0.98346	0.048	0.999	0.976631	0.5435	0.9775	0.99654	1	0.234	0.962945	1	0.0515	0.993306	0.9615	0.982	0.980088	0.103	0.9985	0.960124	0.143	0.999	0.998589	1	0.1415	0.992307	0.855	0.993	0.972751
Bacillus subtilis subsp. subtilis str. 168 (firmicutes)	0.969516	0.979	0.6545	0.927339	0.5485	0.988	0.955055	0.9975	0.3355	0.980108	0.1565	0.999	0.925746	0.826	0.9085	0.786339	0.638	0.8625	0.839383	0.686	0.8855	0.98447	0.195	0.997	0.99067	0.981	0.967	0.899618	0.8625	0.7335	0.850797	0.802	0.7445	0.992888	0.994	0.7975	0.996831	0.8205	0.997	0.985356	0.827	0.985	0.91892	0.8345	0.8505	0.992669	0.9905	0.834	0.975413
Marinobacter adhaerens HP15 (g-proteobacteria)	0.988632	0.977	0.944	0.98757	0.992	0.144	0.95946	0.912	0.957	0.956478	0.0005	1	0.979555	0.318	0.992	0.896514	0.41	0.9895	0.942781	0.3675	0.998	0.966638	0.003	1	0.940471	0.006	0.9975	0.992354	0.9965	0.2875	0.967593	1	0.056	0.978145	0.691	0.997	0.953774	0.0015	1	0.927159	0	1	0.997097	0.999	0.144	0.974554	0.2795	1	0.952238
Bacteroides thetaiotaomicron VPI-5482 (CFB group bacteria)	0.823185	0.9275	0.326	0.80052	0.4645	0.936	0.864176	0.989	0.138	0.956956	0.0365	1	0.973791	0.95	0.899	0.875588	0.8265	0.7605	0.892451	0.8865	0.709	0.96979	0.0965	0.993	0.974683	0.9475	0.943	0.664996	0.639	0.5865	0.664707	0.6235	0.6325	0.979417	0.99	0.651	0.974458	0.732	0.97	0.956065	0.6015	0.969	0.681919	0.6195	0.6485	0.975946	0.989	0.81	0.962586
Aspergillus nidulans FGSC A4 (ascomycetes)	0.984752	0.9855	0.5535	0.986359	0.9925	0.027	0.950055	0.932	0.735	0.955505	0.0005	1	0.982973	0.5945	0.9865	0.890152	0.536	0.9665	0.949802	0.592	0.9955	0.961459	0.002	1	0.927495	0.016	0.982	0.990101	0.9985	0.071	0.964221	1	0.0055	0.965329	0.7785	0.978	0.950678	0.0085	0.999	0.915364	0	0.9995	0.996083	1	0.022	0.964306	0.5105	0.989	0.940484
Mycoplasma genitalium G37 (mycoplasmas)	0.090633	0.003	0.9985	0.470707	0.0015	1	0.162166	0.0195	0.996	0.965253	0.6545	0.994	0.339864	0.245	0.66	0.452049	0.341	0.7215	0.343537	0.246	0.675	0.981348	0.6745	0.98	0.730324	0.6935	0.5985	0.189395	0	1	0.231737	0	1	0.158347	0.0305	0.9355	0.741006	0.757	0.5585	0.980527	0.987	0.777	0.140109	0	1	0.184463	0.0615	0.8735	0.156227
Rhodopseudomonas palustris CGA009 (a-proteobacteria)	0.987596	0.7995	0.999	0.990056	0.976	0.997	0.969164	0.164	1	0.936223	0.0005	1	0.975229	0.04	1	0.887336	0.143	0.9995	0.9316	0.0815	1	0.962415	0.003	1	0.934853	0	1	0.994527	0.9255	0.9945	0.96795	0.9705	0.877	0.975674	0.0155	1	0.945323	0	1	0.913048	0	1	0.997708	0.976	0.9985	0.974973	0.009	1	0.949046
Sinorhizobium meliloti 1021 (a-proteobacteria)	0.98445	0.8955	0.997	0.987367	0.9845	0.856	0.956203	0.36	1	0.885651	0	1	0.972094	0.034	1	0.862034	0.152	0.9995	0.922671	0.081	1	0.950897	0.001	1	0.928035	0	1	0.991549	0.972	0.96	0.969141	0.9945	0.6495	0.97218	0.073	1	0.941407	0	1	0.907434	0	1	0.997071	0.993	0.951	0.965697	0.015	1	0.944136
Methanococcus maripaludis S2 (euryarchaeotes)	0.122464	0.0115	0.982	0.446226	0.006	1	0.237021	0.0645	0.958	0.971221	0.617	0.9925	0.557841	0.447	0.7135	0.500178	0.4605	0.6765	0.476083	0.419	0.6535	0.979114	0.595	0.9815	0.9672	0.977	0.7195	0.206815	0.003	0.999	0.2772	0	1	0.401017	0.197	0.7705	0.975576	0.9835	0.7565	0.97436	0.9765	0.811	0.177716	0	1	0.426183	0.299	0.6495	0.346504
Burkholderia thailandensis E264 (b-proteobacteria)	0.992657	0.9265	0.995	0.995167	0.966	0.9995	0.974733	0.5755	0.9995	0.97067	0.0015	1	0.984177	0.2675	1	0.92475	0.315	0.998	0.950471	0.2865	0.999	0.967361	0.0115	0.9995	0.949282	0.0105	1	0.997956	0.969	0.9895	0.952655	0.9585	0.8295	0.983022	0.254	1	0.956048	0.0005	1	0.93535	0.004	1	0.998776	0.981	0.9945	0.980315	0.063	1	0.963081
Burkholderia pseudomallei K96243 (b-proteobacteria)	0.991807	0.9215	0.995	0.994935	0.9735	0.9995	0.976374	0.593	1	0.944982	0.0005	1	0.981342	0.223	1	0.915776	0.295	0.999	0.944592	0.269	0.9995	0.963644	0.007	1	0.949673	0.0075	0.997	0.998249	0.97	0.99	0.9576	0.9575	0.8505	0.982866	0.2795	1	0.953395	0	1	0.926847	0.001	1	0.998864	0.9865	0.9925	0.981069	0.0565	1	0.965424
Mycoplasma pneumoniae M129 (mycoplasmas)	0.589349	0.302	0.921	0.769969	0.047	1	0.692466	0.446	0.8755	0.966945	0.076	0.9995	0.908551	0.782	0.9115	0.762473	0.584	0.903	0.783421	0.6485	0.862	0.964702	0.155	0.9925	0.98784	0.958	0.9665	0.548069	0.0565	0.99	0.580813	0.0265	0.995	0.912463	0.8545	0.8075	0.996202	0.945	0.987	0.975964	0.7555	0.982	0.542086	0.022	0.9975	0.941324	0.931	0.7565	0.822646
Mycoplasma pulmonis UAB CTIP (mycoplasmas)	0.108258	0.004	0.9985	0.480892	0.0025	1	0.195436	0.031	0.988	0.982708	0.845	0.991	0.357954	0.2845	0.6095	0.45173	0.37	0.6855	0.348864	0.2545	0.651	0.983546	0.817	0.972	0.801975	0.814	0.5335	0.210809	0	1	0.267579	0	1	0.212187	0.0455	0.9215	0.825477	0.7785	0.7085	0.983054	0.997	0.67	0.167057	0	1	0.253537	0.095	0.845	0.19517
Streptococcus pyogenes MGAS5005 (firmicutes)	0.686952	0.8805	0.1775	0.804419	0.348	0.9605	0.766913	0.9965	0.026	0.980048	0.0415	0.9995	0.978697	0.9815	0.812	0.887765	0.9265	0.549	0.9184	0.962	0.532	0.962148	0.0865	0.995	0.972866	0.958	0.9075	0.577139	0.433	0.6925	0.613751	0.5965	0.563	0.943022	0.959	0.734	0.973044	0.863	0.951	0.956061	0.717	0.9535	0.546006	0.322	0.764	0.963855	0.9835	0.6405	0.885197
Pseudomonas simiae (g-proteobacteria)	0.643972	0.249	0.9675	0.784777	0.0295	1	0.778967	0.649	0.782	0.948432	0.1125	0.9995	0.78239	0.602	0.876	0.706272	0.528	0.9085	0.706248	0.54	0.8755	0.973428	0.154	0.9925	0.993643	0.9915	0.953	0.57617	0.0505	0.9925	0.593664	0.0195	0.997	0.914372	0.8855	0.745	0.998833	0.827	1	0.988761	0.928	0.9745	0.572539	0.0135	0.9955	0.943171	0.948	0.73	0.854673
Shewanella loihica PV-4 (g-proteobacteria)	0.989015	0.9465	0.994	0.984156	0.9895	0.1935	0.957276	0.6475	1	0.975138	0.0005	1	0.97894	0.133	0.998	0.883672	0.3	0.995	0.942525	0.216	0.998	0.974673	0.006	1	0.937573	0.002	1	0.986413	0.9875	0.6405	0.960585	0.9965	0.186	0.976956	0.301	1	0.94573	0	1	0.927041	0	1	0.994909	0.997	0.556	0.971569	0.0385	1	0.945377
Shewanella amazonensis SB2B (g-proteobacteria)	0.990035	0.9895	0.604	0.985558	0.994	0.026	0.962772	0.9585	0.6565	0.982785	0.0045	1	0.98205	0.7125	0.981	0.908299	0.612	0.9565	0.954225	0.6675	0.986	0.982052	0.0265	0.999	0.950446	0.1585	0.985	0.98968	0.999	0.045	0.961666	1	0.0015	0.984455	0.9085	0.9825	0.956667	0.0105	0.9995	0.937204	0.007	1	0.996193	1	0.0105	0.984042	0.686	0.992	0.952359
Aspergillus fumigatus Af293 (ascomycetes)	0.992493	0.9855	0.913	0.990605	0.9935	0.123	0.977584	0.953	0.92	0.977753	0.004	1	0.976033	0.5325	0.9915	0.920433	0.5415	0.9845	0.949656	0.5295	0.996	0.981929	0.0235	0.999	0.970773	0.204	0.9925	0.994183	0.999	0.2865	0.964876	1	0.0535	0.990365	0.893	0.9975	0.976861	0.011	1	0.951728	0.0115	1	0.997876	0.9995	0.2025	0.99121	0.666	0.9995	0.963832
Campylobacter jejuni subsp. jejuni 81-176 (e-proteobacteria)	0.980575	0.9865	0.3175	0.97049	0.9925	0.0085	0.938055	0.9365	0.5395	0.967034	0.0005	1	0.978515	0.5775	0.9845	0.87199	0.5365	0.9525	0.942133	0.578	0.9895	0.961955	0.0015	1	0.921889	0.011	0.975	0.975941	0.9985	0.02	0.95273	1	0	0.9593	0.8215	0.959	0.944929	0.002	0.9985	0.912582	0	0.994	0.989332	1	0.006	0.95754	0.576	0.9745	0.933021
Streptococcus pneumoniae D39 (firmicutes)	0.0984462	0.0025	0.997	0.501304	0.0035	1	0.204649	0.028	0.991	0.963753	0.6425	0.993	0.289003	0.1915	0.6455	0.468717	0.3115	0.785	0.339711	0.1755	0.7765	0.973281	0.557	0.9775	0.879383	0.936	0.447	0.218902	0.001	1	0.263426	0	1	0.23127	0.0505	0.9045	0.908778	0.952	0.5925	0.983079	0.996	0.6845	0.188414	0	1	0.23343	0.1115	0.6955	0.223376
Streptococcus sanguinis SK36 (firmicutes)	0.562681	0.243	0.9335	0.755173	0.031	1	0.731906	0.6635	0.674	0.951378	0.071	0.9995	0.847512	0.7325	0.8515	0.735137	0.63	0.827	0.730299	0.647	0.753	0.970564	0.136	0.992	0.993881	0.99	0.963	0.534596	0.052	0.9915	0.554445	0.0215	0.9965	0.908861	0.8505	0.808	0.99751	0.8645	1	0.986902	0.8955	0.981	0.513872	0.017	0.9955	0.938402	0.924	0.769	0.829109
Sphingomonas wittichii RW1 (a-proteobacteria)	0.813364	0.6845	0.834	0.847499	0.154	1	0.889719	0.961	0.37	0.951231	0.025	1	0.931591	0.8265	0.916	0.812581	0.6635	0.891	0.829801	0.719	0.841	0.968576	0.061	0.9985	0.990239	0.9735	0.9745	0.729118	0.3115	0.964	0.700591	0.17	0.978	0.980653	0.97	0.8815	0.994925	0.666	0.9995	0.980063	0.643	0.993	0.757244	0.212	0.981	0.984667	0.977	0.8595	0.960573
Paraburkholderia phytofirmans PsJN (b-proteobacteria)	0.989505	0.871	0.9985	0.991055	0.9775	0.9975	0.971111	0.24	1	0.926213	0.0005	1	0.974017	0.0495	1	0.888089	0.137	0.9995	0.932935	0.0865	1	0.956197	0.002	0.9995	0.941635	0	1	0.99554	0.9395	0.997	0.971021	0.9735	0.87	0.978996	0.0595	1	0.951114	0	1	0.919273	0	1	0.998349	0.9775	0.999	0.976763	0.0135	1	0.95336
Dinoroseobacter shibae DFL 12 = DSM 16493 (a-proteobacteria)	0.990038	0.9205	0.996	0.99168	0.985	0.984	0.971814	0.593	1	0.948782	0.0005	1	0.979855	0.1025	1	0.901296	0.2085	0.9995	0.942748	0.1495	1	0.963586	0.0045	1	0.942155	0	1	0.99687	0.987	0.983	0.972896	0.994	0.7125	0.981706	0.208	1	0.94984	0	1	0.925535	0	1	0.998276	0.9955	0.9675	0.977382	0.031	1	0.958697
Acinetobacter baumannii ATCC 17978 (g-proteobacteria)	0.990893	0.925	0.9965	0.993394	0.976	0.9975	0.975527	0.631	1	0.94394	0.0005	1	0.979639	0.124	0.9995	0.915293	0.2085	0.9995	0.946497	0.1595	0.9995	0.965775	0.0045	1	0.950526	0.001	0.998	0.997448	0.9775	0.991	0.961546	0.9705	0.831	0.983476	0.2755	1	0.956555	0	1	0.925589	0	1	0.998562	0.9935	0.9855	0.982843	0.047	1	0.964299
Francisella tularensis subsp. novicida U112 (g-proteobacteria)	0.373649	0.049	0.982	0.642785	0.0075	1	0.562579	0.2185	0.9455	0.952737	0.0865	0.999	0.718918	0.5265	0.846	0.645695	0.4375	0.9305	0.616927	0.4065	0.8935	0.964281	0.1435	0.987	0.992986	0.985	0.9655	0.390051	0.006	0.9985	0.424499	0.0015	1	0.820868	0.6845	0.839	0.997499	0.821	0.9985	0.985213	0.9125	0.976	0.356395	0.001	0.9965	0.843554	0.777	0.772	0.689989
Aspergillus niger CBS 513.88 (ascomycetes)	0.10131	0.0075	0.9925	0.474828	0.0065	1	0.204082	0.0565	0.9505	0.958306	0.437	0.997	0.439204	0.3595	0.6315	0.48785	0.4225	0.6745	0.388092	0.3335	0.597	0.970375	0.4595	0.9745	0.951436	0.979	0.565	0.214071	0.001	0.999	0.258393	0	1	0.264273	0.114	0.719	0.976818	0.9995	0.598	0.985347	0.983	0.881	0.187354	0	1	0.299455	0.241	0.4475	0.247429
Porphyromonas gingivalis ATCC 33277 (CFB group bacteria)	0.984777	0.986	0.4505	0.98736	0.9935	0.0225	0.947136	0.9385	0.629	0.928164	0.0005	1	0.980611	0.5685	0.987	0.884639	0.534	0.9715	0.948573	0.565	0.995	0.953476	0.0015	1	0.928315	0.0165	0.9795	0.990814	0.9985	0.0425	0.969867	1	0.001	0.964683	0.812	0.972	0.949108	0.0055	0.9985	0.911976	0	0.999	0.996559	1	0.0185	0.963359	0.559	0.9795	0.942118
Streptococcus pyogenes NZ131 (firmicutes)	0.99295	0.996	0.438	0.992268	0.9965	0.2085	0.969653	0.985	0.331	0.974335	0.0095	1	0.986283	0.8665	0.969	0.932249	0.7935	0.905	0.954413	0.8215	0.9325	0.972485	0.035	0.9985	0.96229	0.608	0.963	0.997122	1	0.106	0.95885	1	0.012	0.987662	0.9595	0.9495	0.96582	0.192	0.9885	0.944922	0.103	0.99	0.998294	1	0.0785	0.986352	0.9215	0.9665	0.967859
Aspergillus oryzae RIB40 (ascomycetes)	0.595342	0.1905	0.9695	0.76353	0.0215	1	0.734555	0.569	0.802	0.951989	0.1065	0.9995	0.784459	0.6045	0.8725	0.703079	0.525	0.906	0.704996	0.543	0.869	0.97343	0.145	0.9935	0.994592	0.9925	0.9615	0.543997	0.038	0.9935	0.577674	0.0105	0.9975	0.904613	0.841	0.817	0.998973	0.81	1	0.988762	0.9255	0.9755	0.542795	0.004	0.9955	0.935978	0.931	0.7535	0.835364
Neisseria gonorrhoeae MS11 (b-proteobacteria)	0.981936	0.99	0.2355	0.982954	0.994	0.0115	0.940136	0.955	0.379	0.955931	0.0005	1	0.981662	0.703	0.9795	0.880229	0.6075	0.927	0.944114	0.685	0.978	0.957803	0.001	0.9995	0.92682	0.0335	0.9685	0.983906	0.999	0.0165	0.962555	1	0	0.962664	0.8755	0.9475	0.945966	0.008	0.9975	0.914149	0	0.993	0.993775	1	0.0065	0.961813	0.6885	0.9685	0.938553
Enterococcus faecium E1162 (firmicutes)	0.994366	0.995	0.568	0.99621	0.999	0.24	0.980796	0.985	0.6065	0.979352	0.221	0.998	0.966889	0.81	0.961	0.93481	0.754	0.947	0.935832	0.7435	0.9505	0.985157	0.339	0.9915	0.974492	0.789	0.9725	0.997506	1	0.1715	0.957917	1	0.036	0.993378	0.972	0.955	0.982266	0.339	0.9995	0.961296	0.557	0.9905	0.998928	1	0.187	0.993023	0.9535	0.9735	0.971058
Caulobacter vibrioides NA1000 (a-proteobacteria)	0.875778	0.988	0.126	0.797813	0.574	0.8595	0.885714	0.9985	0.042	0.950255	0.046	0.9995	0.943948	0.927	0.8	0.864223	0.806	0.755	0.877236	0.867	0.701	0.966286	0.083	0.995	0.98676	0.985	0.912	0.711329	0.8605	0.329	0.712067	0.889	0.2775	0.988237	0.9965	0.4465	0.978513	0.817	0.968	0.973898	0.841	0.9605	0.754801	0.8425	0.4495	0.987999	0.998	0.483	0.970029
Saccharomyces cerevisiae S288C (baker's yeast)	0.985128	0.7675	1	0.986829	0.9795	0.986	0.957988	0.0505	1	0.927148	0.0005	1	0.975076	0.0155	1	0.867188	0.1055	0.9995	0.927857	0.046	1	0.959043	0.001	1	0.930136	0	1	0.989522	0.9155	0.9955	0.965238	0.96	0.878	0.973061	0.0055	1	0.939417	0	1	0.915493	0	1	0.996464	0.9665	0.9965	0.969404	0.008	1	0.943491
Salmonella enterica subsp. enterica serovar Typhimurium str. 14028S (enterobacteria)	0.990704	0.99	0.6545	0.989565	0.996	0.161	0.975905	0.976	0.6575	0.975946	0.0035	1	0.966984	0.558	0.9845	0.91905	0.523	0.9805	0.937732	0.4975	0.996	0.978437	0.0205	0.9985	0.972325	0.4615	0.9805	0.99532	1	0.143	0.962689	1	0.024	0.990983	0.951	0.9815	0.976408	0.0745	0.9985	0.951055	0.0565	0.9995	0.998262	1	0.079	0.988812	0.833	0.99	0.969574
Brevundimonas subvibrioides ATCC 15264 (a-proteobacteria)	0.987456	0.7205	1	0.989955	0.971	0.999	0.97353	0.06	1	0.888812	0.0005	1	0.968206	0.024	1	0.872528	0.109	0.9995	0.916159	0.0605	1	0.962188	0.002	1	0.943724	0	1	0.993932	0.902	0.9995	0.971279	0.9145	0.923	0.977974	0.0085	1	0.946409	0	1	0.908678	0	1	0.997609	0.958	1	0.976757	0.0065	1	0.954964
Azospira oryzae PS (b-proteobacteria)	0.993206	0.951	0.995	0.994868	0.982	0.9965	0.977524	0.737	1	0.965296	0.0015	1	0.985255	0.3425	0.9985	0.931585	0.364	0.998	0.95706	0.351	0.9985	0.972037	0.009	0.9995	0.962155	0.026	0.9975	0.997838	0.989	0.984	0.945801	0.964	0.8055	0.986193	0.3535	1	0.956426	0.001	1	0.934767	0.003	1	0.998593	0.992	0.987	0.985283	0.0955	1	0.965994
Pseudomonas stutzeri RCH2 (g-proteobacteria)	0.994595	0.934	0.995	0.995749	0.982	0.9975	0.985719	0.6145	0.9995	0.979552	0.005	1	0.976952	0.263	0.9995	0.933114	0.3325	0.998	0.941839	0.302	0.9995	0.979699	0.019	0.9995	0.967596	0.0285	0.993	0.998436	0.9795	0.992	0.967714	0.98	0.8285	0.990623	0.334	1	0.968571	0.0015	1	0.950856	0.009	1	0.999244	0.9895	0.99	0.988938	0.088	1	0.971552
Escherichia coli BW25113 (E. coli)	0.992527	0.992	0.6975	0.989352	0.996	0.3355	0.977922	0.98	0.6475	0.973111	0.0055	1	0.959594	0.5495	0.983	0.920264	0.4975	0.9885	0.932943	0.47	0.9965	0.977088	0.0235	0.9985	0.978177	0.604	0.9795	0.995613	0.9995	0.2175	0.957969	1	0.0385	0.992947	0.9645	0.981	0.976841	0.081	0.998	0.958499	0.108	0.9995	0.997876	1	0.1675	0.99088	0.8835	0.992	0.97009
Pontibacter actiniarum DSM 19842 (CFB group bacteria)	0.992798	0.9935	0.6155	0.991879	0.995	0.3095	0.956237	0.972	0.5705	0.981165	0.0115	1	0.987179	0.829	0.9795	0.92806	0.738	0.928	0.951126	0.799	0.9495	0.976686	0.053	0.9975	0.950032	0.4155	0.964	0.995583	1	0.2625	0.95646	1	0.026	0.978957	0.941	0.943	0.965246	0.17	0.985	0.939183	0.0945	0.9795	0.997227	1	0.145	0.973627	0.8435	0.961	0.95716
Bacillus thuringiensis BMB171 (firmicutes)	0.319097	0.0485	0.973	0.602375	0.0075	0.9995	0.511876	0.27	0.8405	0.968954	0.3275	0.9975	0.698944	0.576	0.772	0.616258	0.4825	0.867	0.605471	0.478	0.8125	0.973712	0.3165	0.987	0.994212	0.9925	0.908	0.35881	0.008	0.9975	0.406659	0.0035	0.999	0.778604	0.671	0.759	0.994661	0.957	0.979	0.989551	0.97	0.952	0.36273	0.0015	0.996	0.783981	0.7855	0.5785	0.649783
Herbaspirillum seropedicae SmR1 (b-proteobacteria)	0.990288	0.909	0.997	0.991237	0.9825	0.993	0.968251	0.449	1	0.970837	0.0005	1	0.980653	0.0905	1	0.920781	0.21	0.9995	0.957655	0.1495	1	0.970056	0.0045	1	0.940773	0	1	0.996439	0.97	0.987	0.967369	0.9905	0.766	0.981008	0.153	1	0.955425	0	1	0.92527	0	1	0.998253	0.991	0.984	0.977544	0.0285	1	0.956124
Bacteroides fragilis 638R (CFB group bacteria)	0.940036	0.9905	0.3275	0.902425	0.768	0.8925	0.926569	0.995	0.1425	0.967339	0.038	1	0.974058	0.945	0.915	0.904513	0.853	0.798	0.909667	0.8835	0.763	0.973752	0.1105	0.9935	0.973124	0.9475	0.942	0.838143	0.896	0.503	0.789171	0.887	0.4495	0.985916	0.99	0.7405	0.975893	0.69	0.9725	0.960635	0.6435	0.969	0.843223	0.889	0.5275	0.982688	0.9895	0.8645	0.969547
Echinicola vietnamensis DSM 17526 (CFB group bacteria)	0.940984	0.912	0.7805	0.923393	0.6195	0.981	0.876935	0.9605	0.4105	0.978366	0.0375	0.9995	0.982559	0.9335	0.9535	0.88991	0.823	0.7855	0.902024	0.872	0.7765	0.975109	0.1005	0.994	0.958135	0.6605	0.958	0.856719	0.721	0.84	0.82031	0.7205	0.7825	0.976771	0.935	0.923	0.975894	0.493	0.9755	0.951497	0.2995	0.9805	0.866954	0.692	0.8795	0.975633	0.879	0.955	0.950694
Escherichia coli O25b:H4-ST131 (E. coli)	0.993775	0.992	0.764	0.987405	0.991	0.629	0.977349	0.9815	0.6165	0.965727	0.0025	1	0.966436	0.56	0.9875	0.92213	0.4885	0.9895	0.932848	0.4825	0.9965	0.970764	0.0185	0.9985	0.975228	0.598	0.9755	0.996344	1	0.4095	0.957989	0.9985	0.146	0.991842	0.961	0.9765	0.977042	0.117	0.998	0.952563	0.0825	0.999	0.997064	1	0.3785	0.98992	0.8825	0.989	0.972376
Azospirillum baldaniorum (a-proteobacteria)	0.984942	0.67	1	0.988377	0.9715	0.999	0.959576	0.024	1	0.885937	0.0005	1	0.974515	0.016	1	0.870193	0.113	0.9995	0.926179	0.053	1	0.946427	0.0015	1	0.926056	0	1	0.99173	0.886	0.9985	0.966233	0.8935	0.9235	0.966848	0.004	1	0.938349	0	1	0.899871	0	1	0.99689	0.9385	1	0.963556	0.007	1	0.94327
Kangiella aquimarina DSM 16071 (g-proteobacteria)	0.993693	0.9995	0.0455	0.978231	0.9985	0.0495	0.96092	0.996	0.0385	0.968658	0.0125	1	0.98366	0.98	0.9195	0.929699	0.9175	0.7495	0.952363	0.9445	0.742	0.96674	0.045	0.9965	0.962462	0.887	0.9305	0.991582	1	0.01	0.950291	1	0	0.984625	0.9855	0.75	0.954223	0.369	0.9625	0.945417	0.391	0.9615	0.990813	1	0.001	0.98184	0.989	0.886	0.960481
Vibrio cholerae O1 str. C6706 (g-proteobacteria)	0.988662	0.998	0.0585	0.982583	0.998	0.0035	0.961194	0.988	0.128	0.969377	0.0035	1	0.975893	0.9005	0.947	0.90916	0.8085	0.843	0.951507	0.8535	0.8995	0.970891	0.0255	0.997	0.953619	0.761	0.9395	0.989804	1	0.0055	0.96427	1	0	0.981845	0.978	0.841	0.953775	0.1855	0.973	0.936722	0.166	0.964	0.996343	1	0	0.974826	0.957	0.937	0.956461
Dyella japonica UNC79MFTsu3.2 (g-proteobacteria)	0.991934	0.838	0.999	0.992582	0.975	0.998	0.980196	0.166	1	0.964592	0.002	1	0.968766	0.073	1	0.924591	0.172	0.9995	0.940787	0.1205	1	0.957191	0.008	0.9995	0.952171	0	0.9995	0.996832	0.928	0.9975	0.969739	0.9545	0.892	0.987171	0.049	1	0.965291	0	1	0.940711	0.001	1	0.998796	0.967	0.999	0.984448	0.013	1	0.96385
Phaeobacter gallaeciensis DSM 26640 (a-proteobacteria)	0.991448	0.9655	0.9915	0.991704	0.9895	0.879	0.971192	0.856	0.997	0.962567	0.0005	1	0.98119	0.1965	0.9995	0.916193	0.2825	0.9985	0.955413	0.245	0.9995	0.968915	0.006	1	0.949641	0.0065	0.999	0.996853	0.994	0.8895	0.973289	0.9995	0.451	0.984003	0.5735	1	0.960873	0.0015	1	0.929811	0	1	0.998461	0.9985	0.8115	0.982267	0.166	1	0.960159
Acidovorax sp. GW101-3H11 (b-proteobacteria)	0.989681	0.8975	0.9975	0.990253	0.9845	0.9855	0.968621	0.2945	1	0.974888	0.001	1	0.984175	0.076	1	0.921061	0.209	0.9995	0.958204	0.1395	1	0.972968	0.005	1	0.941734	0.0005	1	0.994756	0.971	0.989	0.970591	0.9885	0.7945	0.979207	0.1085	1	0.951643	0	1	0.921789	0	1	0.998068	0.988	0.991	0.976563	0.0175	1	0.953984
[truncated: 197 more columns]

## Sheet: AMI SVM
	Pseudomonas fluorescens (g-proteobacteria)			Desulfovibrio vulgaris str. 'Miyazaki F' (d-proteobacteria)			Synechococcus elongatus PCC 7942 = FACHB-805 (cyanobacteria)			Plasmodium berghei ANKA (apicomplexans)			Danio rerio (zebrafish)			Homo sapiens (human)			Mus musculus (house mouse)			Plasmodium falciparum 3D7 (malaria parasite P. falciparum)			Acinetobacter baylyi ADP1 (g-proteobacteria)			Cupriavidus basilensis (b-proteobacteria)			Mycobacterium tuberculosis H37Rv (high GC Gram+)			Escherichia coli str. K-12 substr. MG1655 (E. coli)			Helicobacter pylori 26695 (e-proteobacteria)			Staphylococcus aureus subsp. aureus NCTC 8325 (firmicutes)			Sphingomonas koreensis (a-proteobacteria)			Shewanella sp. ANA-3 (g-proteobacteria)			Salmonella enterica subsp. enterica serovar Typhimurium str. LT2 (enterobacteria)
Training Species	AUC	Sensitivity	Specificity	AUC	Sensitivity	Specificity	AUC	Sensitivity	Specificity	AUC	Sensitivity	Specificity	AUC	Sensitivity	Specificity	AUC	Sensitivity	Specificity	AUC	Sensitivity	Specificity	AUC	Sensitivity	Specificity	AUC	Sensitivity	Specificity	AUC	Sensitivity	Specificity	AUC	Sensitivity	Specificity	AUC	Sensitivity	Specificity	AUC	Sensitivity	Specificity	AUC	Sensitivity	Specificity	AUC	Sensitivity	Specificity	AUC	Sensitivity	Specificity	AUC
Pseudomonas fluorescens (g-proteobacteria)	0.92515	0.84	0.8965	0.927217	0.9725	0.459	0.851872	0.6445	0.8955	0.310688	0.294	0.396	0.80601	0.948	0.437	0.914295	0.9925	0.22	0.847966	0.9915	0.12	0.139627	0.5345	0.0505	0.816506	0.352	0.945	0.939892	0.91	0.7905	0.928691	0.8295	0.8915	0.801485	0.5245	0.8665	0.550214	0.9395	0.134	0.854795	0.274	0.9795	0.99059	0.978	0.9015	0.730762	0.28	0.9335	0.765766
Desulfovibrio vulgaris str. 'Miyazaki F' (d-proteobacteria)	0.887436	0.488	0.9605	0.964397	0.8855	0.945	0.658747	0.053	0.994	0.704242	0.183	0.9415	0.785674	0.683	0.7805	0.930594	0.909	0.7745	0.865598	0.869	0.6955	0.419654	0.418	0.4065	0.758805	0.086	0.978	0.922208	0.716	0.969	0.855004	0.398	0.952	0.725588	0.0715	0.9755	0.636454	0.145	0.918	0.823502	0.22	0.9835	0.958373	0.7235	0.986	0.692113	0.0655	0.984	0.762088
Synechococcus elongatus PCC 7942 = FACHB-805 (cyanobacteria)	0.914524	0.858	0.85	0.911551	0.9775	0.3575	0.893268	0.754	0.888	0.240703	0.39	0.223	0.751292	0.9045	0.4175	0.918774	0.976	0.3505	0.847327	0.97	0.275	0.101189	0.6485	0.0245	0.76563	0.321	0.9255	0.942948	0.913	0.7895	0.917593	0.934	0.7925	0.725777	0.561	0.765	0.518965	0.921	0.1165	0.818703	0.383	0.952	0.988841	0.965	0.932	0.728445	0.37	0.8975	0.663941
Plasmodium berghei ANKA (apicomplexans)	0.441322	0.763	0.1015	0.83174	0.9155	0.386	0.246807	0.461	0.1715	0.921559	0.903	0.799	0.660985	0.775	0.361	0.632997	0.791	0.142	0.644663	0.7645	0.2715	0.961258	0.869	0.9345	0.581219	0.924	0.104	0.565251	0.893	0.0665	0.403821	0.563	0.2565	0.549509	0.77	0.2235	0.537185	0.44	0.5955	0.628374	0.9525	0.0725	0.426695	0.7965	0.0515	0.475433	0.8155	0.118	0.64223
Danio rerio (zebrafish)	0.817806	0.2195	0.9815	0.890353	0.548	0.9615	0.557614	0.0565	0.9745	0.823488	0.086	0.989	0.878032	0.774	0.848	0.798642	0.8925	0.4065	0.774801	0.877	0.3525	0.92464	0.2285	0.954	0.801985	0.128	0.987	0.838316	0.519	0.9375	0.795719	0.1145	0.9765	0.770477	0.091	0.9955	0.600401	0.424	0.689	0.829658	0.055	0.996	0.938135	0.7215	0.965	0.637906	0.0315	0.996	0.791329
Homo sapiens (human)	0.846303	0.0915	0.986	0.94724	0.508	0.9875	0.566354	0.0025	1	0.834268	0.062	0.9855	0.784133	0.441	0.8785	0.939666	0.7865	0.958	0.891886	0.726	0.9105	0.836237	0.2275	0.9265	0.752966	0.0115	0.9865	0.905615	0.3185	0.999	0.81936	0.1135	0.976	0.63737	0.0045	0.992	0.58314	0.0085	0.9815	0.827706	0.047	0.9955	0.942134	0.293	1	0.616629	0.0115	0.9945	0.716254
Mus musculus (house mouse)	0.778669	0.071	0.988	0.904896	0.4185	0.9895	0.526609	0.0025	1	0.861683	0.065	0.989	0.799035	0.4245	0.9055	0.935126	0.762	0.958	0.906119	0.7005	0.9475	0.92045	0.2435	0.9575	0.680796	0.0135	0.9875	0.85664	0.271	0.998	0.763225	0.108	0.978	0.60055	0.007	0.99	0.503649	0.011	0.972	0.776744	0.0465	0.994	0.897467	0.2315	1	0.552963	0.01	0.9955	0.642364
Plasmodium falciparum 3D7 (malaria parasite P. falciparum)	0.277336	0.968	0.001	0.757318	0.9875	0.078	0.204529	0.858	0.003	0.907125	0.996	0.4535	0.466017	0.7575	0.1655	0.469547	0.724	0.1045	0.533063	0.7355	0.1975	0.980644	0.987	0.904	0.414097	0.9955	0.01	0.367709	0.989	0.004	0.272596	0.9245	0.0085	0.371675	0.96	0.01	0.534274	0.5755	0.485	0.491564	0.989	0.002	0.176976	0.9055	0.001	0.392797	0.991	0.0055	0.488255
Acinetobacter baylyi ADP1 (g-proteobacteria)	0.878846	0.8905	0.6795	0.918036	0.984	0.382	0.660855	0.661	0.5605	0.651125	0.522	0.6935	0.851262	0.985	0.2795	0.868899	0.9965	0.102	0.81694	0.9925	0.0365	0.687353	0.582	0.685	0.835153	0.728	0.796	0.888114	0.9465	0.4585	0.891826	0.784	0.846	0.794482	0.6635	0.7935	0.627024	0.961	0.1555	0.854273	0.4715	0.9375	0.96879	0.9855	0.516	0.680951	0.4985	0.7475	0.815151
Cupriavidus basilensis (b-proteobacteria)	0.912639	0.719	0.938	0.93552	0.946	0.702	0.864946	0.4525	0.974	0.304666	0.2185	0.456	0.777156	0.851	0.6155	0.929068	0.965	0.5205	0.859284	0.9375	0.427	0.138289	0.485	0.06	0.787243	0.1665	0.9715	0.95498	0.841	0.9435	0.917776	0.76	0.907	0.713446	0.2385	0.925	0.543873	0.7475	0.3265	0.848002	0.2405	0.983	0.988856	0.914	0.9795	0.722017	0.141	0.9635	0.683763
Mycobacterium tuberculosis H37Rv (high GC Gram+)	0.900549	0.869	0.803	0.79203	0.9495	0.3085	0.820036	0.7975	0.669	0.218535	0.288	0.277	0.798386	0.9705	0.267	0.874529	0.9935	0.123	0.812545	0.989	0.0415	0.0791087	0.4065	0.0435	0.814276	0.534	0.8925	0.903599	0.926	0.642	0.929247	0.8655	0.8815	0.793511	0.6535	0.7945	0.554092	0.961	0.091	0.828656	0.2805	0.9725	0.982178	0.9885	0.7305	0.705263	0.4335	0.8375	0.769835
Escherichia coli str. K-12 substr. MG1655 (E. coli)	0.883442	0.851	0.772	0.844303	0.9555	0.3745	0.707783	0.6985	0.586	0.438945	0.364	0.541	0.824205	0.9735	0.295	0.818712	0.9875	0.1135	0.744023	0.9855	0.039	0.245584	0.491	0.1605	0.807747	0.606	0.856	0.858279	0.917	0.526	0.89718	0.739	0.8895	0.845296	0.749	0.7985	0.576251	0.984	0.087	0.801864	0.3205	0.966	0.966985	0.983	0.597	0.689658	0.4785	0.7725	0.818363
Helicobacter pylori 26695 (e-proteobacteria)	0.719559	0.784	0.453	0.881264	0.9365	0.4905	0.539817	0.5435	0.501	0.724105	0.6365	0.688	0.694229	0.782	0.4485	0.693531	0.782	0.301	0.647598	0.777	0.2245	0.820087	0.666	0.8005	0.693945	0.7055	0.573	0.785087	0.861	0.422	0.732382	0.7695	0.559	0.629116	0.513	0.682	0.79423	0.7075	0.737	0.668736	0.6345	0.607	0.797928	0.872	0.4225	0.606082	0.588	0.564	0.671615
Staphylococcus aureus subsp. aureus NCTC 8325 (firmicutes)	0.908395	0.974	0.429	0.931245	0.997	0.1285	0.761732	0.9315	0.281	0.545479	0.797	0.239	0.835964	0.996	0.0755	0.912492	1	0.0745	0.862028	1	0.0225	0.346488	0.8235	0.0685	0.834228	0.896	0.5615	0.924261	0.991	0.238	0.917595	0.973	0.6525	0.784331	0.868	0.5075	0.57925	0.987	0.072	0.889381	0.7665	0.8585	0.984828	0.998	0.261	0.693644	0.75	0.517	0.792185
Sphingomonas koreensis (a-proteobacteria)	0.923969	0.7455	0.9415	0.927975	0.954	0.619	0.879903	0.46	0.9795	0.292658	0.1885	0.4755	0.787932	0.8845	0.577	0.924954	0.973	0.3985	0.85922	0.9575	0.305	0.131448	0.456	0.058	0.813623	0.1695	0.9675	0.945603	0.8505	0.9135	0.928965	0.7755	0.916	0.779344	0.312	0.923	0.54623	0.8635	0.2065	0.854231	0.2195	0.985	0.991407	0.942	0.976	0.739556	0.135	0.9665	0.734065
Shewanella sp. ANA-3 (g-proteobacteria)	0.911643	0.9395	0.6385	0.928774	0.9925	0.2305	0.832577	0.891	0.4945	0.323589	0.621	0.188	0.803311	0.986	0.2165	0.898515	0.997	0.119	0.821156	0.9975	0.0425	0.139128	0.7525	0.027	0.806172	0.6875	0.7815	0.938064	0.9685	0.5165	0.923202	0.955	0.7405	0.792728	0.809	0.6235	0.579276	0.98	0.0785	0.831306	0.546	0.9185	0.987338	0.994	0.6025	0.743056	0.644	0.729	0.764377
Salmonella enterica subsp. enterica serovar Typhimurium str. LT2 (enterobacteria)	0.873134	0.876	0.703	0.896763	0.9705	0.399	0.618755	0.5825	0.5925	0.621736	0.436	0.7025	0.838633	0.983	0.2905	0.870569	0.9985	0.101	0.811174	0.9945	0.0315	0.537291	0.528	0.505	0.819572	0.681	0.8165	0.85409	0.926	0.4445	0.869159	0.71	0.87	0.825146	0.7115	0.8035	0.603447	0.973	0.113	0.820795	0.419	0.9395	0.959745	0.984	0.4945	0.675908	0.5115	0.731	0.829754
Streptococcus pneumoniae R6 (firmicutes)	0.842626	0.818	0.703	0.923801	0.961	0.5165	0.740715	0.693	0.634	0.591212	0.5905	0.5285	0.804973	0.9335	0.3745	0.877487	0.9735	0.2085	0.833361	0.97	0.118	0.474312	0.692	0.2345	0.749694	0.585	0.793	0.92229	0.9215	0.633	0.843553	0.8095	0.7335	0.625274	0.4495	0.732	0.583746	0.703	0.416	0.825249	0.589	0.8775	0.958363	0.9625	0.67	0.650825	0.428	0.7845	0.651638
Agrobacterium fabrum str. C58 (a-proteobacteria)	0.919891	0.8195	0.909	0.945972	0.969	0.583	0.847405	0.4165	0.9735	0.40451	0.324	0.5215	0.777606	0.8855	0.5505	0.928284	0.9745	0.3905	0.862029	0.9555	0.317	0.18027	0.574	0.064	0.805681	0.2695	0.96	0.936129	0.891	0.821	0.918754	0.81	0.891	0.77799	0.371	0.9015	0.569377	0.854	0.245	0.847172	0.3755	0.9665	0.985805	0.9505	0.9405	0.735955	0.2285	0.9515	0.761655
Trypanosoma brucei brucei TREU927 (kinetoplastids)	0.330201	0.665	0.108	0.622919	0.712	0.418	0.225581	0.4635	0.1455	0.890977	0.88	0.7835	0.582873	0.6985	0.363	0.461052	0.659	0.139	0.513884	0.6685	0.245	0.97172	0.7755	0.9625	0.557336	0.919	0.091	0.365004	0.759	0.0695	0.278451	0.3735	0.28	0.509691	0.7415	0.224	0.528239	0.402	0.646	0.574535	0.9145	0.082	0.286847	0.69	0.0425	0.439285	0.7935	0.119	0.620457
Yersinia pestis KIM10+ (enterobacteria)	0.828799	0.9035	0.501	0.72617	0.9595	0.197	0.651581	0.881	0.265	0.621951	0.6485	0.5265	0.846305	0.974	0.205	0.684762	0.9595	0.08	0.648332	0.9555	0.0325	0.822162	0.6445	0.793	0.810207	0.849	0.586	0.790514	0.9635	0.2495	0.858169	0.822	0.7405	0.813635	0.8765	0.5425	0.577344	0.995	0.079	0.816048	0.5435	0.8985	0.940308	0.995	0.2345	0.652886	0.69	0.5325	0.802019
Campylobacter jejuni subsp. jejuni NCTC 11168 = ATCC 700819 (e-proteobacteria)	0.839192	0.6405	0.8745	0.817925	0.8925	0.5095	0.787868	0.542	0.869	0.265689	0.2825	0.3445	0.680745	0.7055	0.584	0.866238	0.8435	0.7015	0.796915	0.8315	0.581	0.103722	0.552	0.038	0.6465	0.2115	0.9105	0.869445	0.737	0.8615	0.842353	0.7915	0.772	0.651879	0.401	0.8025	0.581588	0.7985	0.328	0.657824	0.2495	0.9345	0.933095	0.8145	0.8935	0.625623	0.243	0.882	0.556018
Escherichia coli CFT073 (E. coli)	0.904605	0.913	0.7325	0.905282	0.98	0.3215	0.731731	0.758	0.5565	0.459969	0.453	0.481	0.832525	0.9885	0.248	0.876558	0.9985	0.0985	0.813898	0.996	0.0365	0.243383	0.5795	0.112	0.820646	0.668	0.817	0.893143	0.949	0.467	0.914161	0.8505	0.861	0.842264	0.7755	0.763	0.595232	0.9905	0.081	0.836178	0.4205	0.95	0.97813	0.993	0.5325	0.70595	0.5425	0.7435	0.820576
Streptococcus agalactiae A909 (firmicutes)	0.877946	0.868	0.7135	0.958926	0.9785	0.6205	0.681705	0.4195	0.849	0.710342	0.5875	0.713	0.766372	0.873	0.501	0.931143	0.964	0.435	0.871975	0.941	0.392	0.463991	0.7385	0.227	0.748938	0.5005	0.8365	0.924423	0.9195	0.6675	0.862408	0.8355	0.747	0.666204	0.4005	0.813	0.637552	0.5795	0.6335	0.827022	0.66	0.8405	0.956385	0.938	0.769	0.671283	0.4155	0.827	0.71582
Pseudomonas aeruginosa UCBPP-PA14 (g-proteobacteria)	0.898526	0.499	0.964	0.928901	0.8815	0.8445	0.867562	0.1815	0.9935	0.286645	0.134	0.558	0.718024	0.6475	0.7305	0.919173	0.857	0.862	0.847506	0.8115	0.7455	0.127048	0.4195	0.0715	0.71857	0.048	0.978	0.943976	0.6795	0.983	0.902375	0.6175	0.9225	0.657552	0.091	0.954	0.532439	0.3915	0.6645	0.795288	0.162	0.9865	0.977726	0.687	0.998	0.702687	0.0625	0.9805	0.602325
Pseudomonas aeruginosa PAO1 (g-proteobacteria)	0.896356	0.4585	0.9675	0.916243	0.851	0.848	0.868757	0.1995	0.993	0.252182	0.108	0.5315	0.716141	0.635	0.7285	0.91863	0.8545	0.864	0.845975	0.803	0.747	0.10988	0.3785	0.072	0.715251	0.0415	0.9805	0.945278	0.6385	0.9865	0.901986	0.594	0.9235	0.652384	0.0915	0.9565	0.510282	0.4215	0.5985	0.789231	0.131	0.9885	0.979208	0.6725	0.9995	0.695488	0.052	0.98	0.586187
Salmonella enterica subsp. enterica serovar Typhi str. Ty2 (enterobacteria)	0.898198	0.9135	0.683	0.945737	0.987	0.397	0.651745	0.59	0.6235	0.644136	0.538	0.6615	0.828495	0.984	0.2945	0.912407	0.998	0.118	0.849506	0.996	0.041	0.44686	0.6505	0.2985	0.82225	0.694	0.8025	0.900879	0.947	0.4485	0.884961	0.8095	0.832	0.823306	0.723	0.794	0.62328	0.9705	0.1235	0.835078	0.534	0.91	0.972106	0.9855	0.5435	0.701068	0.553	0.741	0.829236
Shewanella oneidensis MR-1 (g-proteobacteria)	0.914123	0.947	0.6275	0.925232	0.995	0.198	0.819108	0.9105	0.414	0.334461	0.64	0.1895	0.812184	0.991	0.191	0.887467	0.9975	0.104	0.813939	0.998	0.0365	0.147663	0.76	0.026	0.803665	0.719	0.7395	0.929962	0.9715	0.449	0.923334	0.959	0.7275	0.813033	0.851	0.585	0.580765	0.9935	0.076	0.822475	0.55	0.9095	0.986511	0.995	0.515	0.733976	0.6775	0.658	0.77646
Burkholderia cenocepacia J2315 (b-proteobacteria)	0.89834	0.427	0.972	0.946903	0.8645	0.9195	0.833906	0.107	0.9945	0.43759	0.1315	0.837	0.771096	0.673	0.778	0.932078	0.8835	0.852	0.866028	0.847	0.748	0.219476	0.399	0.138	0.756769	0.0555	0.983	0.946829	0.6845	0.986	0.90094	0.4735	0.943	0.6958	0.07	0.9775	0.558173	0.26	0.777	0.827401	0.15	0.99	0.981233	0.708	0.998	0.698857	0.05	0.9875	0.664701
Rhizobium leguminosarum bv. viciae 3841 (a-proteobacteria)	0.920376	0.782	0.92	0.937774	0.9675	0.5565	0.880434	0.497	0.9765	0.330992	0.2765	0.4345	0.77221	0.8745	0.553	0.927528	0.969	0.446	0.860898	0.9495	0.384	0.148852	0.5595	0.0485	0.794371	0.206	0.9605	0.943993	0.878	0.8755	0.921957	0.839	0.8805	0.757671	0.3585	0.888	0.538382	0.857	0.205	0.84511	0.325	0.9735	0.989108	0.943	0.9615	0.737072	0.187	0.958	0.710829
Salmonella enterica subsp. enterica serovar Typhimurium str. SL1344 (enterobacteria)	0.90052	0.906	0.722	0.930216	0.9795	0.3795	0.682793	0.6305	0.6375	0.531528	0.4575	0.569	0.82495	0.982	0.2835	0.898064	0.998	0.113	0.831556	0.996	0.041	0.296596	0.5825	0.181	0.823926	0.6635	0.833	0.894572	0.941	0.4845	0.897399	0.7995	0.8575	0.832861	0.723	0.813	0.611656	0.9775	0.1095	0.831244	0.453	0.936	0.973717	0.9845	0.568	0.702445	0.524	0.755	0.831909
Salmonella enterica subsp. enterica serovar Typhi str. CT18 (enterobacteria)	0.898429	0.8965	0.7305	0.933259	0.982	0.3995	0.666976	0.6175	0.624	0.628619	0.4735	0.695	0.83912	0.984	0.2935	0.896027	0.999	0.112	0.838093	0.996	0.041	0.483142	0.5975	0.367	0.825451	0.67	0.834	0.891505	0.94	0.4685	0.893026	0.7895	0.861	0.833061	0.711	0.8075	0.614023	0.9775	0.1115	0.841738	0.4625	0.942	0.972773	0.9855	0.549	0.694995	0.504	0.7645	0.829879
Bacillus subtilis subsp. subtilis str. 168 (firmicutes)	0.808859	0.8095	0.6525	0.812432	0.9155	0.451	0.651745	0.717	0.4745	0.626133	0.5085	0.6605	0.83105	0.9375	0.3275	0.732407	0.934	0.116	0.711761	0.946	0.048	0.789865	0.483	0.8405	0.789857	0.7285	0.7155	0.833979	0.9095	0.4745	0.796786	0.632	0.8265	0.694088	0.5375	0.753	0.590706	0.836	0.3025	0.819769	0.441	0.941	0.944263	0.9835	0.4545	0.617898	0.454	0.711	0.729791
Marinobacter adhaerens HP15 (g-proteobacteria)	0.920212	0.919	0.776	0.941892	0.989	0.2975	0.863402	0.7665	0.811	0.3658	0.5375	0.274	0.780091	0.954	0.3345	0.927394	0.992	0.219	0.860756	0.9865	0.137	0.164142	0.739	0.028	0.812925	0.533	0.888	0.938997	0.947	0.637	0.922043	0.9495	0.778	0.774007	0.6755	0.7525	0.582826	0.9605	0.1055	0.844587	0.5365	0.9215	0.988301	0.9835	0.809	0.739318	0.502	0.832	0.751648
Bacteroides thetaiotaomicron VPI-5482 (CFB group bacteria)	0.729292	0.5825	0.772	0.555453	0.7005	0.3485	0.7557	0.7775	0.5575	0.296329	0.3965	0.3185	0.675498	0.736	0.496	0.618101	0.696	0.3915	0.59695	0.69	0.2915	0.266972	0.5675	0.1935	0.662675	0.385	0.819	0.822388	0.7375	0.765	0.760902	0.735	0.6605	0.589613	0.5775	0.5535	0.473812	0.86	0.1755	0.674963	0.29	0.908	0.891993	0.8445	0.755	0.579545	0.3695	0.765	0.490025
Aspergillus nidulans FGSC A4 (ascomycetes)	0.816413	0.8775	0.5035	0.831656	0.9595	0.2855	0.670315	0.8715	0.2815	0.641232	0.6905	0.507	0.820888	0.9305	0.2605	0.636891	0.871	0.097	0.604476	0.883	0.049	0.803588	0.697	0.7455	0.7974	0.814	0.5995	0.852571	0.9555	0.334	0.839841	0.817	0.7	0.769095	0.7975	0.579	0.608133	0.975	0.1115	0.808749	0.589	0.8605	0.941964	0.991	0.293	0.667552	0.6655	0.5645	0.763699
Mycoplasma genitalium G37 (mycoplasmas)	0.772486	0.5275	0.8725	0.565214	0.578	0.5035	0.683602	0.498	0.777	0.50109	0.195	0.7635	0.793105	0.832	0.565	0.744635	0.857	0.284	0.723561	0.8805	0.207	0.722943	0.298	0.81	0.740155	0.3665	0.9015	0.734105	0.6185	0.723	0.795566	0.5225	0.8935	0.73026	0.4665	0.8375	0.55665	0.8885	0.1975	0.707818	0.1855	0.9735	0.904079	0.8445	0.79	0.595828	0.226	0.877	0.685299
Rhodopseudomonas palustris CGA009 (a-proteobacteria)	0.918781	0.6975	0.947	0.931321	0.9415	0.67	0.882459	0.3615	0.9905	0.318398	0.1985	0.5045	0.769407	0.825	0.629	0.928015	0.953	0.561	0.863062	0.9315	0.5055	0.146177	0.4925	0.0605	0.78987	0.128	0.9695	0.945116	0.8195	0.9295	0.920726	0.7615	0.9095	0.744471	0.2435	0.922	0.524161	0.783	0.277	0.843656	0.2415	0.9775	0.989393	0.9055	0.987	0.731817	0.1125	0.9705	0.694005
Sinorhizobium meliloti 1021 (a-proteobacteria)	0.918548	0.8195	0.9085	0.94452	0.9665	0.587	0.862271	0.469	0.9675	0.371966	0.301	0.4755	0.780038	0.897	0.5315	0.928496	0.9765	0.377	0.864313	0.9605	0.2995	0.168821	0.558	0.06	0.805788	0.2695	0.9605	0.942208	0.892	0.8425	0.921646	0.8265	0.8885	0.756343	0.338	0.8985	0.565612	0.842	0.251	0.854625	0.366	0.9695	0.987958	0.9535	0.9475	0.729791	0.2135	0.9495	0.742984
Methanococcus maripaludis S2 (euryarchaeotes)	0.869591	0.8035	0.7935	0.952554	0.968	0.6585	0.726447	0.41	0.889	0.555714	0.467	0.613	0.756268	0.8315	0.571	0.91623	0.944	0.5115	0.847753	0.923	0.4295	0.281423	0.638	0.109	0.740085	0.4	0.885	0.913181	0.878	0.75	0.872693	0.8175	0.794	0.681563	0.336	0.872	0.711864	0.683	0.6605	0.783576	0.5125	0.8825	0.949599	0.9065	0.837	0.685607	0.37	0.873	0.717654
Burkholderia thailandensis E264 (b-proteobacteria)	0.870745	0.454	0.97	0.943889	0.877	0.9065	0.786391	0.1285	0.992	0.471726	0.187	0.817	0.738489	0.6125	0.7815	0.917609	0.8305	0.891	0.850707	0.789	0.7845	0.247134	0.463	0.122	0.692362	0.0685	0.9835	0.935002	0.692	0.9815	0.870517	0.521	0.938	0.66049	0.103	0.96	0.547769	0.2445	0.805	0.779587	0.202	0.987	0.95727	0.654	0.993	0.670396	0.077	0.9865	0.621604
Burkholderia pseudomallei K96243 (b-proteobacteria)	0.814114	0.3045	0.98	0.924957	0.755	0.9495	0.740329	0.1005	0.9895	0.515726	0.146	0.9065	0.706931	0.46	0.848	0.807216	0.6205	0.919	0.748942	0.574	0.859	0.295053	0.401	0.2365	0.663562	0.0535	0.9875	0.90983	0.5875	0.9875	0.819644	0.3695	0.9535	0.643152	0.0765	0.979	0.548858	0.135	0.883	0.742137	0.1385	0.9935	0.912488	0.4895	0.9905	0.649505	0.0645	0.9925	0.600446
Mycoplasma pneumoniae M129 (mycoplasmas)	0.614709	0.782	0.291	0.624842	0.888	0.1635	0.717095	0.874	0.3215	0.197254	0.7845	0.045	0.378611	0.485	0.316	0.590641	0.4725	0.717	0.556483	0.446	0.7055	0.067399	0.9075	0.0055	0.375689	0.542	0.2605	0.690549	0.741	0.468	0.69593	0.952	0.0935	0.462866	0.7965	0.119	0.455907	0.7965	0.157	0.455275	0.797	0.111	0.592327	0.5935	0.5115	0.535842	0.7905	0.224	0.351396
Mycoplasma pulmonis UAB CTIP (mycoplasmas)	0.764485	0.5705	0.848	0.955242	0.9075	0.876	0.408163	0.0875	0.9325	0.87417	0.365	0.961	0.748746	0.674	0.7495	0.902541	0.9005	0.668	0.849444	0.857	0.6385	0.895856	0.537	0.912	0.703614	0.292	0.933	0.834825	0.7535	0.7815	0.706024	0.4255	0.894	0.648973	0.1895	0.9405	0.688528	0.173	0.9555	0.745758	0.437	0.905	0.819382	0.704	0.8265	0.598411	0.221	0.918	0.742472
Streptococcus pyogenes MGAS5005 (firmicutes)	0.716885	0.855	0.317	0.752514	0.9185	0.293	0.526035	0.808	0.209	0.810426	0.753	0.702	0.807927	0.9165	0.2785	0.574426	0.862	0.092	0.574882	0.8715	0.0705	0.93066	0.6595	0.9255	0.791191	0.9135	0.4055	0.733292	0.934	0.18	0.691635	0.659	0.606	0.729949	0.7825	0.522	0.627543	0.928	0.199	0.794658	0.723	0.73	0.874262	0.9855	0.127	0.602856	0.72	0.407	0.762739
Pseudomonas simiae (g-proteobacteria)	0.897536	0.933	0.619	0.952198	0.9925	0.3485	0.785328	0.746	0.6585	0.55121	0.6935	0.369	0.79227	0.9675	0.2595	0.930443	0.997	0.1585	0.871839	0.9935	0.084	0.289149	0.777	0.056	0.794261	0.7085	0.7405	0.9359	0.9615	0.4885	0.897928	0.932	0.689	0.68032	0.5575	0.7145	0.624652	0.8585	0.3255	0.860543	0.7035	0.836	0.980157	0.99	0.6175	0.690506	0.5595	0.719	0.717052
Shewanella loihica PV-4 (g-proteobacteria)	0.925339	0.8765	0.8675	0.932272	0.9835	0.3735	0.868998	0.7185	0.8775	0.321184	0.3705	0.332	0.792032	0.9475	0.3865	0.925469	0.994	0.22	0.861521	0.9895	0.1405	0.147112	0.62	0.038	0.812001	0.3845	0.9315	0.941869	0.929	0.739	0.928997	0.899	0.86	0.791713	0.6105	0.8105	0.545748	0.95	0.112	0.855805	0.384	0.9655	0.990474	0.977	0.8845	0.734747	0.367	0.9045	0.750268
Shewanella amazonensis SB2B (g-proteobacteria)	0.81817	0.659	0.8515	0.922749	0.9255	0.669	0.788194	0.4385	0.927	0.356406	0.445	0.33	0.614918	0.599	0.639	0.883618	0.8105	0.854	0.815131	0.777	0.7595	0.155583	0.7265	0.04	0.552914	0.176	0.9135	0.902874	0.781	0.9	0.837268	0.8255	0.713	0.507625	0.2535	0.8	0.511624	0.2875	0.742	0.713618	0.4685	0.864	0.883938	0.6775	0.946	0.635145	0.275	0.892	0.468308
Aspergillus fumigatus Af293 (ascomycetes)	0.914755	0.903	0.7895	0.952705	0.985	0.4245	0.81204	0.6065	0.8535	0.454556	0.5165	0.4115	0.779961	0.936	0.42	0.928299	0.9865	0.276	0.85898	0.973	0.189	0.206442	0.7145	0.0475	0.798836	0.478	0.9	0.934957	0.935	0.6725	0.912016	0.9	0.809	0.788597	0.6425	0.8015	0.585546	0.9335	0.139	0.831913	0.5415	0.913	0.982281	0.97	0.8365	0.73833	0.4725	0.853	0.779035
Campylobacter jejuni subsp. jejuni 81-176 (e-proteobacteria)	0.824365	0.8035	0.6625	0.897558	0.9685	0.35	0.788761	0.8215	0.5555	0.419745	0.6385	0.2595	0.733388	0.8735	0.384	0.856468	0.92	0.3875	0.795825	0.907	0.296	0.250462	0.8075	0.0395	0.699801	0.5175	0.7655	0.927954	0.9235	0.6815	0.853132	0.901	0.5875	0.622241	0.6135	0.572	0.550174	0.8375	0.236	0.776647	0.594	0.8085	0.947209	0.9445	0.692	0.652661	0.5045	0.727	0.568283
Streptococcus pneumoniae D39 (firmicutes)	0.82366	0.626	0.8825	0.906661	0.899	0.6875	0.717246	0.4125	0.8815	0.526919	0.3275	0.713	0.743192	0.7495	0.65	0.805019	0.825	0.542	0.739633	0.8105	0.4085	0.3452	0.516	0.208	0.725652	0.321	0.9265	0.8852	0.794	0.825	0.838407	0.667	0.8625	0.685695	0.2905	0.902	0.709655	0.6815	0.631	0.733154	0.3095	0.9445	0.927267	0.8415	0.8565	0.656043	0.25	0.917	0.674182
Streptococcus sanguinis SK36 (firmicutes)	0.831768	0.795	0.712	0.916605	0.9505	0.539	0.736621	0.7095	0.6075	0.579011	0.5795	0.5345	0.801388	0.9205	0.404	0.843864	0.942	0.224	0.799998	0.9445	0.126	0.457397	0.688	0.231	0.738964	0.566	0.792	0.919419	0.9175	0.645	0.831947	0.7685	0.746	0.638413	0.476	0.7265	0.583291	0.7145	0.403	0.814335	0.566	0.8835	0.951015	0.953	0.6695	0.656013	0.4365	0.7855	0.648334
Sphingomonas wittichii RW1 (a-proteobacteria)	0.792104	0.7065	0.738	0.87372	0.915	0.554	0.772167	0.6995	0.7205	0.385019	0.539	0.3075	0.690273	0.7485	0.51	0.855909	0.8675	0.617	0.796764	0.844	0.4965	0.217042	0.707	0.0615	0.658035	0.4055	0.8175	0.914732	0.8525	0.8065	0.798538	0.812	0.633	0.504812	0.3545	0.661	0.506386	0.486	0.5275	0.755553	0.4895	0.851	0.922624	0.863	0.827	0.604355	0.364	0.803	0.500099
Paraburkholderia phytofirmans PsJN (b-proteobacteria)	0.912736	0.5225	0.9625	0.931608	0.883	0.851	0.868822	0.1645	0.9945	0.297354	0.1095	0.6385	0.754443	0.708	0.731	0.927466	0.899	0.787	0.858562	0.864	0.684	0.132626	0.3565	0.0855	0.784191	0.0565	0.9805	0.947182	0.6935	0.9825	0.914967	0.5805	0.936	0.709209	0.0865	0.9695	0.559184	0.5005	0.6045	0.832428	0.142	0.988	0.987133	0.7755	0.998	0.714982	0.0515	0.9805	0.678105
Dinoroseobacter shibae DFL 12 = DSM 16493 (a-proteobacteria)	0.920019	0.745	0.935	0.943792	0.9565	0.666	0.874391	0.4125	0.9825	0.33986	0.2445	0.496	0.776994	0.8525	0.619	0.92793	0.9645	0.5075	0.859319	0.9415	0.437	0.15347	0.518	0.063	0.797933	0.1695	0.9675	0.948308	0.8565	0.9155	0.920023	0.7695	0.9035	0.754056	0.2605	0.923	0.552562	0.789	0.2925	0.850016	0.2785	0.9805	0.989288	0.9245	0.977	0.737738	0.139	0.967	0.716787
Acinetobacter baumannii ATCC 17978 (g-proteobacteria)	0.915339	0.7525	0.9215	0.953899	0.9545	0.745	0.781377	0.241	0.9835	0.502727	0.273	0.7185	0.793303	0.867	0.6245	0.932038	0.9735	0.45	0.863677	0.956	0.344	0.238107	0.509	0.123	0.815812	0.222	0.9705	0.9356	0.852	0.885	0.910159	0.6895	0.924	0.788707	0.274	0.944	0.604434	0.77	0.3795	0.844311	0.312	0.971	0.982805	0.9225	0.9535	0.729983	0.1745	0.965	0.794774
Francisella tularensis subsp. novicida U112 (g-proteobacteria)	0.896975	0.912	0.6945	0.955949	0.9865	0.4685	0.655964	0.5085	0.7145	0.710898	0.5755	0.728	0.821368	0.9725	0.3495	0.927851	0.998	0.154	0.869168	0.9955	0.0705	0.533974	0.678	0.3775	0.825177	0.6525	0.829	0.914183	0.943	0.4995	0.883556	0.818	0.819	0.780544	0.5975	0.819	0.650849	0.9215	0.232	0.847376	0.5835	0.914	0.972342	0.979	0.6085	0.69748	0.496	0.7915	0.815262
Aspergillus niger CBS 513.88 (ascomycetes)	0.879304	0.869	0.7295	0.895671	0.9785	0.314	0.743242	0.689	0.666	0.475416	0.4845	0.47	0.789372	0.9485	0.3185	0.912361	0.9915	0.2195	0.852165	0.9885	0.115	0.308004	0.674	0.097	0.782654	0.578	0.8135	0.899	0.924	0.5735	0.896798	0.9025	0.751	0.763002	0.6705	0.724	0.629393	0.957	0.145	0.795119	0.496	0.8965	0.968276	0.978	0.6435	0.665347	0.4795	0.7505	0.748517
Porphyromonas gingivalis ATCC 33277 (CFB group bacteria)	0.784122	0.846	0.473	0.715006	0.9175	0.2145	0.709232	0.9175	0.231	0.550601	0.715	0.3515	0.786632	0.898	0.245	0.596149	0.8335	0.1045	0.5852	0.859	0.0675	0.759419	0.74	0.671	0.772267	0.82	0.545	0.832179	0.95	0.326	0.809419	0.842	0.5815	0.706996	0.786	0.461	0.555629	0.9715	0.12	0.793902	0.609	0.834	0.930996	0.986	0.306	0.630373	0.649	0.5275	0.687496
Streptococcus pyogenes NZ131 (firmicutes)	0.618682	0.6085	0.56	0.72078	0.749	0.528	0.706259	0.766	0.4815	0.314172	0.6125	0.173	0.451678	0.423	0.5405	0.397489	0.331	0.622	0.385946	0.325	0.623	0.133636	0.69	0.0615	0.509492	0.458	0.56	0.763534	0.7075	0.6805	0.607433	0.695	0.4195	0.445073	0.4335	0.4985	0.500236	0.3355	0.666	0.586422	0.537	0.5945	0.690032	0.625	0.658	0.560146	0.497	0.5975	0.405439
Aspergillus oryzae RIB40 (ascomycetes)	0.888629	0.9275	0.621	0.951008	0.99	0.373	0.760591	0.7415	0.6185	0.618731	0.676	0.475	0.8026	0.968	0.269	0.932272	0.998	0.151	0.874943	0.9945	0.0745	0.392799	0.7595	0.1265	0.796168	0.7135	0.7415	0.935179	0.961	0.4975	0.888429	0.911	0.707	0.684773	0.5615	0.713	0.629181	0.8375	0.346	0.862171	0.6995	0.8465	0.978926	0.9875	0.6035	0.678357	0.533	0.7245	0.720198
Neisseria gonorrhoeae MS11 (b-proteobacteria)	0.826589	0.929	0.385	0.693527	0.9585	0.1465	0.72535	0.962	0.1495	0.462486	0.765	0.212	0.81483	0.9635	0.15	0.636315	0.9165	0.079	0.612741	0.929	0.0265	0.556515	0.7665	0.3515	0.792587	0.877	0.464	0.832257	0.977	0.242	0.85562	0.915	0.5565	0.765485	0.9005	0.3755	0.540258	0.9935	0.0715	0.814725	0.642	0.83	0.948544	0.993	0.2205	0.658679	0.768	0.44	0.745374
Enterococcus faecium E1162 (firmicutes)	0.692072	0.79	0.3995	0.936221	0.956	0.5855	0.380228	0.3935	0.419	0.892179	0.7335	0.856	0.780755	0.8605	0.4585	0.795617	0.9035	0.2175	0.761832	0.882	0.229	0.943141	0.746	0.9295	0.698955	0.779	0.466	0.797654	0.899	0.281	0.629747	0.6045	0.571	0.649834	0.581	0.65	0.688214	0.4865	0.783	0.720698	0.7725	0.503	0.78012	0.9005	0.2565	0.571541	0.6125	0.4765	0.719491
Caulobacter vibrioides NA1000 (a-proteobacteria)	0.801796	0.9015	0.4015	0.845549	0.9485	0.2975	0.72112	0.8715	0.32	0.405532	0.7625	0.1605	0.706812	0.8805	0.217	0.750751	0.8905	0.168	0.70907	0.9105	0.072	0.215402	0.7155	0.061	0.717777	0.7995	0.4755	0.879079	0.9385	0.4215	0.77457	0.867	0.431	0.548832	0.5725	0.5055	0.589564	0.7265	0.394	0.7653	0.6955	0.695	0.930305	0.979	0.37	0.606376	0.6445	0.4965	0.574872
Saccharomyces cerevisiae S288C (baker's yeast)	0.910659	0.6305	0.9525	0.93826	0.926	0.7985	0.859285	0.1905	0.9945	0.351294	0.173	0.6185	0.748991	0.747	0.692	0.925798	0.911	0.7425	0.858344	0.876	0.64	0.155304	0.4375	0.081	0.780253	0.0935	0.974	0.938522	0.762	0.954	0.912587	0.6775	0.9185	0.711149	0.1235	0.952	0.571479	0.552	0.5735	0.825905	0.2245	0.978	0.983224	0.8205	0.9955	0.718857	0.0815	0.972	0.699496
Salmonella enterica subsp. enterica serovar Typhimurium str. 14028S (enterobacteria)	0.895861	0.9025	0.6995	0.934263	0.9815	0.392	0.667671	0.6195	0.619	0.54293	0.479	0.5745	0.824344	0.982	0.2875	0.896013	0.9985	0.109	0.82834	0.996	0.0385	0.302417	0.588	0.1805	0.822981	0.6745	0.824	0.894624	0.9445	0.4735	0.890381	0.784	0.859	0.826162	0.7155	0.803	0.606478	0.97	0.115	0.83084	0.468	0.9285	0.971881	0.984	0.559	0.700452	0.527	0.739	0.830245
Brevundimonas subvibrioides ATCC 15264 (a-proteobacteria)	0.923206	0.7085	0.9465	0.931598	0.9405	0.684	0.858658	0.304	0.9925	0.352785	0.1735	0.617	0.790253	0.868	0.618	0.926076	0.9705	0.417	0.863414	0.9555	0.3255	0.158746	0.418	0.085	0.823912	0.1585	0.9725	0.936863	0.825	0.908	0.927452	0.6885	0.933	0.779676	0.2205	0.94	0.553404	0.806	0.2775	0.863033	0.209	0.981	0.988801	0.932	0.9725	0.731895	0.0975	0.9745	0.76109
Azospira oryzae PS (b-proteobacteria)	0.82542	0.3445	0.9725	0.937856	0.793	0.95	0.738732	0.037	0.9935	0.434022	0.136	0.8165	0.624989	0.47	0.794	0.896303	0.752	0.9365	0.828511	0.7055	0.853	0.190688	0.394	0.1295	0.572888	0.0335	0.9795	0.903233	0.536	0.9915	0.834376	0.4145	0.9465	0.523862	0.0345	0.973	0.538619	0.032	0.9695	0.727342	0.1615	0.986	0.88052	0.428	0.9995	0.62659	0.0425	0.9875	0.50937
Pseudomonas stutzeri RCH2 (g-proteobacteria)	0.918812	0.8165	0.8975	0.928588	0.97	0.5165	0.882455	0.572	0.9575	0.279832	0.2865	0.3375	0.76827	0.8885	0.521	0.923254	0.974	0.3865	0.853989	0.9605	0.296	0.120746	0.5405	0.042	0.801669	0.2445	0.9575	0.945039	0.886	0.862	0.921951	0.8675	0.864	0.742551	0.3695	0.879	0.551765	0.874	0.198	0.843433	0.313	0.973	0.989534	0.9545	0.9555	0.734884	0.2295	0.948	0.710778
Escherichia coli BW25113 (E. coli)	0.892639	0.8605	0.7785	0.865498	0.958	0.3725	0.716435	0.6985	0.6065	0.405876	0.358	0.493	0.819164	0.977	0.297	0.844148	0.9945	0.119	0.770116	0.9905	0.045	0.193306	0.509	0.11	0.80342	0.586	0.8585	0.868647	0.918	0.5325	0.902231	0.7605	0.8915	0.842898	0.748	0.7915	0.57577	0.9845	0.0825	0.794972	0.3125	0.9605	0.970498	0.9845	0.6105	0.694091	0.4815	0.78	0.815954
Pontibacter actiniarum DSM 19842 (CFB group bacteria)	0.602808	0.614	0.4965	0.868542	0.875	0.6125	0.564408	0.3955	0.6895	0.505407	0.6895	0.2925	0.430264	0.3815	0.617	0.732433	0.526	0.9285	0.689667	0.4775	0.8855	0.250307	0.877	0.0425	0.369736	0.298	0.542	0.763256	0.6715	0.714	0.637331	0.792	0.266	0.382364	0.4035	0.4235	0.444949	0.126	0.8195	0.557065	0.7315	0.2575	0.555539	0.416	0.765	0.523348	0.513	0.52	0.349039
Bacillus thuringiensis BMB171 (firmicutes)	0.867423	0.956	0.3725	0.956108	0.9945	0.317	0.617968	0.715	0.422	0.777096	0.8095	0.597	0.813903	0.9905	0.1535	0.926087	0.9995	0.0945	0.873821	0.9995	0.0335	0.664687	0.813	0.4795	0.800948	0.893	0.468	0.907105	0.982	0.239	0.840805	0.889	0.582	0.678685	0.6575	0.605	0.632147	0.821	0.3725	0.861046	0.853	0.6815	0.961129	0.993	0.277	0.657239	0.7015	0.5095	0.757005
Herbaspirillum seropedicae SmR1 (b-proteobacteria)	0.906651	0.5805	0.952	0.953755	0.9135	0.8855	0.83005	0.164	0.9945	0.430086	0.1735	0.746	0.78394	0.7645	0.732	0.929629	0.9355	0.68	0.859949	0.902	0.5945	0.200947	0.4135	0.121	0.796713	0.105	0.978	0.948291	0.7715	0.97	0.912	0.559	0.936	0.726712	0.097	0.9675	0.590451	0.4665	0.666	0.851135	0.2095	0.9855	0.984158	0.8245	0.993	0.730235	0.0795	0.981	0.737311
Bacteroides fragilis 638R (CFB group bacteria)	0.64054	0.486	0.7425	0.711917	0.741	0.5245	0.700293	0.663	0.617	0.488625	0.4875	0.4735	0.587586	0.497	0.654	0.544582	0.442	0.7705	0.554004	0.447	0.773	0.599773	0.6995	0.466	0.572948	0.3205	0.7775	0.804397	0.6895	0.799	0.688378	0.682	0.593	0.514849	0.4575	0.574	0.464469	0.505	0.4475	0.647116	0.4375	0.778	0.765376	0.6415	0.7965	0.54835	0.338	0.7565	0.430552
Echinicola vietnamensis DSM 17526 (CFB group bacteria)	0.8662	0.8785	0.6645	0.809616	0.979	0.1785	0.843163	0.8985	0.5205	0.185503	0.565	0.113	0.686699	0.887	0.3195	0.883814	0.955	0.403	0.79328	0.9415	0.316	0.0713223	0.8125	0.011	0.656501	0.4245	0.788	0.925907	0.9325	0.699	0.8761	0.9655	0.5095	0.663522	0.8035	0.407	0.476693	0.964	0.072	0.688781	0.471	0.796	0.966874	0.9585	0.8005	0.667	0.609	0.633	0.55278
Escherichia coli O25b:H4-ST131 (E. coli)	0.891202	0.889	0.729	0.868589	0.9705	0.3445	0.708083	0.7425	0.544	0.451696	0.404	0.5075	0.834398	0.983	0.2725	0.842486	0.9955	0.1045	0.778219	0.9915	0.0355	0.272895	0.528	0.1655	0.814951	0.651	0.823	0.870202	0.935	0.4775	0.904058	0.801	0.8595	0.841402	0.772	0.7655	0.588008	0.99	0.084	0.809842	0.353	0.9515	0.971241	0.989	0.5405	0.69384	0.5265	0.7415	0.820227
Azospirillum baldaniorum (a-proteobacteria)	0.903571	0.458	0.9655	0.952064	0.8725	0.9335	0.819402	0.064	0.995	0.451414	0.1385	0.8375	0.75738	0.652	0.7685	0.930083	0.874	0.859	0.860872	0.835	0.7485	0.212297	0.4025	0.144	0.754301	0.052	0.9795	0.943942	0.6785	0.9875	0.898929	0.462	0.9455	0.698369	0.0545	0.9765	0.56326	0.1725	0.8475	0.824348	0.165	0.9875	0.976997	0.687	0.997	0.707976	0.05	0.985	0.693836
Kangiella aquimarina DSM 16071 (g-proteobacteria)	0.783677	0.7485	0.6845	0.724818	0.9115	0.2425	0.785518	0.8785	0.4345	0.278325	0.576	0.1775	0.662766	0.798	0.353	0.660326	0.7645	0.326	0.614245	0.743	0.262	0.13537	0.7725	0.027	0.639743	0.4755	0.7305	0.877181	0.8815	0.635	0.816615	0.8905	0.5335	0.647299	0.7645	0.4135	0.470859	0.9365	0.108	0.681139	0.476	0.7885	0.91114	0.9085	0.6745	0.621087	0.536	0.627	0.519675
Vibrio cholerae O1 str. C6706 (g-proteobacteria)	0.811896	0.8005	0.6625	0.590571	0.7745	0.3275	0.745551	0.849	0.4215	0.272619	0.4065	0.274	0.750544	0.8565	0.309	0.534181	0.7815	0.1185	0.493857	0.8125	0.046	0.111414	0.364	0.099	0.786436	0.668	0.77	0.797776	0.859	0.547	0.851781	0.76	0.8105	0.750193	0.686	0.6885	0.569798	0.961	0.1045	0.747787	0.2855	0.962	0.933906	0.968	0.525	0.674299	0.519	0.73	0.732466
Dyella japonica UNC79MFTsu3.2 (g-proteobacteria)	0.848285	0.435	0.9675	0.877394	0.7585	0.846	0.767167	0.3255	0.9575	0.425713	0.177	0.7815	0.762999	0.6655	0.779	0.695459	0.707	0.557	0.642631	0.6875	0.4655	0.249947	0.3645	0.199	0.739338	0.1465	0.983	0.904885	0.6725	0.9475	0.84394	0.4205	0.95	0.69721	0.172	0.955	0.553043	0.581	0.4955	0.773384	0.1235	0.996	0.950904	0.7485	0.9745	0.682148	0.0975	0.988	0.667509
Phaeobacter gallaeciensis DSM 26640 (a-proteobacteria)	0.922306	0.8885	0.843	0.940698	0.9865	0.4075	0.821593	0.6645	0.82	0.393408	0.377	0.4485	0.814011	0.967	0.364	0.920467	0.997	0.1595	0.855963	0.9945	0.0705	0.182229	0.5805	0.0605	0.837627	0.4785	0.9225	0.936521	0.939	0.6775	0.931789	0.8615	0.8965	0.821803	0.6215	0.848	0.57585	0.953	0.1115	0.870177	0.3865	0.9685	0.988869	0.984	0.8135	0.738614	0.3885	0.8895	0.80809
Acidovorax sp. GW101-3H11 (b-proteobacteria)	0.769795	0.3505	0.962	0.916523	0.7365	0.952	0.571222	0.1095	0.9715	0.77176	0.187	0.983	0.755682	0.48	0.912	0.62515	0.556	0.7275	0.587419	0.5235	0.7025	0.865095	0.3705	0.943	0.723296	0.1455	0.9835	0.851492	0.611	0.9515	0.735827	0.271	0.959	0.692763	0.092	0.9845	0.674235	0.184	0.945	0.736224	0.165	0.9875	0.866285	0.5835	0.9545	0.641807	0.0975	0.982	0.708776
[truncated: 197 more columns]

## Sheet: Glimmer
	Pseudomonas fluorescens (g-proteobacteria)			Desulfovibrio vulgaris str. 'Miyazaki F' (d-proteobacteria)			Synechococcus elongatus PCC 7942 = FACHB-805 (cyanobacteria)			Plasmodium berghei ANKA (apicomplexans)			Danio rerio (zebrafish)			Homo sapiens (human)			Mus musculus (house mouse)			Plasmodium falciparum 3D7 (malaria parasite P. falciparum)			Acinetobacter baylyi ADP1 (g-proteobacteria)			Cupriavidus basilensis (b-proteobacteria)			Mycobacterium tuberculosis H37Rv (high GC Gram+)			Escherichia coli str. K-12 substr. MG1655 (E. coli)			Helicobacter pylori 26695 (e-proteobacteria)			Staphylococcus aureus subsp. aureus NCTC 8325 (firmicutes)			Sphingomonas koreensis (a-proteobacteria)			Shewanella sp. ANA-3 (g-proteobacteria)			Salmonella enterica subsp. enterica serovar Typhimurium str. LT2 (enterobacteria)
Training Species	AUC	Sensitivity	Specificity	AUC	Sensitivity	Specificity	AUC	Sensitivity	Specificity	AUC	Sensitivity	Specificity	AUC	Sensitivity	Specificity	AUC	Sensitivity	Specificity	AUC	Sensitivity	Specificity	AUC	Sensitivity	Specificity	AUC	Sensitivity	Specificity	AUC	Sensitivity	Specificity	AUC	Sensitivity	Specificity	AUC	Sensitivity	Specificity	AUC	Sensitivity	Specificity	AUC	Sensitivity	Specificity	AUC	Sensitivity	Specificity	AUC	Sensitivity	Specificity	AUC
Pseudomonas fluorescens (g-proteobacteria)	0.988671	0.963	0.9905	0.996174	0.9145	0.995	0.978631	0.287	1	0.953605	0.004	1	0.963035	0.0715	0.998	0.864786	0.1285	0.9995	0.92566	0.0695	1	0.951149	0.032	0.9965	0.893435	0.0325	1	0.989778	0.9365	0.983	0.900456	0.5475	0.94	0.972435	0.64	0.9985	0.915437	0.0035	1	0.933165	0.0005	1	0.99251	0.828	0.9965	0.966086	0.256	1	0.965967
Desulfovibrio vulgaris str. 'Miyazaki F' (d-proteobacteria)	0.980968	0.532	1	0.995764	0.9845	0.9925	0.974334	0.0015	1	0.948388	0.0015	1	0.960471	0.014	0.9995	0.800447	0.092	1	0.901397	0.035	1	0.947406	0.0125	0.9995	0.855186	0.0005	1	0.981237	0.763	0.9995	0.960676	0.2005	0.9965	0.954398	0.0215	1	0.866798	0	1	0.926689	0	1	0.988477	0.523	1	0.939712	0.004	1	0.962747
Synechococcus elongatus PCC 7942 = FACHB-805 (cyanobacteria)	0.686612	0.254	0.9985	0.676836	0.125	1	0.988505	0.9685	0.9215	0.944093	0.01	1	0.920077	0.0845	0.999	0.835939	0.135	0.9995	0.89101	0.128	1	0.903957	0.06	0.9945	0.875976	0.161	1	0.497143	0.11	0.9995	0.967933	0.2575	0.9965	0.909305	0.49	0.9985	0.852439	0.22	1	0.981932	0.0255	0.9995	0.591109	0.172	1	0.824326	0.387	1	0.99865
Plasmodium berghei ANKA (apicomplexans)	0.0740768	0.0005	0.9995	0.453757	0.001	1	0.13324	0.006	0.998	0.918893	0.942	0.2105	0.0974783	0.014	0.7605	0.323397	0.0915	0.8345	0.236962	0.038	0.8955	0.717014	0.848	0.12	0.162701	0.034	0.799	0.16793	0	1	0.126064	0	1	0.133421	0.008	0.985	0.313287	0.162	0.8185	0.969806	0.9765	0.728	0.132071	0	1	0.155623	0.008	0.995	0.159085
Danio rerio (zebrafish)	0.28644	0.0095	0.9695	0.723046	0.012	0.992	0.24083	0.053	0.8995	0.963585	0.2155	0.9995	0.962848	0.9865	0.6925	0.673423	0.9105	0.118	0.755492	0.944	0.191	0.959689	0.323	0.9835	0.743341	0.2115	0.989	0.348333	0.005	0.992	0.310186	0	1	0.574492	0.0745	0.984	0.718629	0.276	0.993	0.929178	0.263	0.9835	0.251191	0.001	0.9985	0.644581	0.097	0.998	0.445762
Homo sapiens (human)	0.401177	0.005	0.9815	0.860315	0.0225	0.993	0.334761	0.0375	0.9465	0.965557	0.4495	1	0.900842	0.8905	0.73	0.713353	0.946	0.04	0.749	0.9375	0.1235	0.962761	0.4635	0.9845	0.621972	0.09	0.9995	0.493841	0.0015	0.9955	0.520125	0	1	0.4333	0.021	0.99	0.639041	0.1935	0.9935	0.932329	0.323	0.988	0.331367	0	1	0.561502	0.0275	0.9985	0.429316
Mus musculus (house mouse)	0.248353	0.0035	0.99	0.7121	0.007	0.995	0.310899	0.0355	0.966	0.964017	0.2945	1	0.929804	0.8585	0.8735	0.67389	0.8865	0.159	0.850221	0.9485	0.277	0.960332	0.372	0.9855	0.645052	0.067	0.997	0.275628	0.001	0.997	0.445374	0	1	0.446131	0.0165	0.9965	0.654131	0.1565	0.997	0.948158	0.252	0.997	0.19012	0	1	0.580103	0.0225	0.9985	0.454219
Plasmodium falciparum 3D7 (malaria parasite P. falciparum)	0.0783855	0	0.9995	0.469325	0.001	1	0.109354	0.0035	0.9965	0.923505	0.9485	0.092	0.101623	0.019	0.689	0.251386	0.11	0.7035	0.198205	0.0475	0.8145	0.899859	0.955	0.048	0.145634	0.021	0.72	0.163493	0	1	0.150737	0	1	0.118634	0.008	0.973	0.211464	0.0775	0.7255	0.870963	0.899	0.546	0.118787	0	1	0.143155	0.006	0.991	0.133713
Acinetobacter baylyi ADP1 (g-proteobacteria)	0.189698	0.011	0.9625	0.610516	0.007	0.9945	0.366842	0.056	0.9135	0.964911	0.68	0.998	0.226388	0.155	0.479	0.396298	0.282	0.608	0.372367	0.1935	0.753	0.965847	0.5545	0.975	0.98595	0.9945	0.4825	0.268638	0.003	0.9945	0.310522	0	1	0.562204	0.377	0.678	0.802129	0.7455	0.683	0.982806	0.9325	0.9365	0.326662	0.001	1	0.59641	0.5815	0.561	0.406149
Cupriavidus basilensis (b-proteobacteria)	0.98654	0.8555	0.9995	0.996636	0.96	0.9985	0.966357	0.0415	1	0.943906	0.0015	1	0.967204	0.0405	0.998	0.858878	0.1165	1	0.924731	0.055	1	0.944846	0.0135	0.9995	0.88469	0.004	1	0.992357	0.9455	0.9875	0.912826	0.4745	0.95	0.965753	0.1595	0.9995	0.916041	0	1	0.90131	0.0005	1	0.99573	0.9365	0.994	0.95839	0.0205	1	0.954195
Mycobacterium tuberculosis H37Rv (high GC Gram+)	0.927335	0.2455	0.999	0.819704	0.289	1	0.982856	0.5135	1	0.905344	0	1	0.9166	0.012	0.999	0.828173	0.0545	1	0.884737	0.034	1	0.66672	0.004	0.9995	0.835295	0.0015	1	0.885346	0.1905	1	0.997953	0.9975	0.991	0.899823	0.296	1	0.709088	0	1	1	0	1	0.911216	0.262	1	0.820831	0.0505	1	0.999812
Escherichia coli str. K-12 substr. MG1655 (E. coli)	0.829179	0.472	0.915	0.786514	0.085	0.979	0.919737	0.521	0.986	0.95156	0.181	1	0.774388	0.1345	0.9935	0.646462	0.114	0.995	0.736209	0.1045	0.999	0.96122	0.27	0.991	0.855652	0.3345	0.994	0.620637	0.0765	0.9765	0.729558	0.0335	0.998	0.98035	0.978	0.7075	0.811175	0.374	1	0.978335	0.5045	0.991	0.652679	0.036	0.9865	0.905646	0.649	0.979	0.993566
Helicobacter pylori 26695 (e-proteobacteria)	0.067653	0.001	0.9995	0.307253	0.0015	0.999	0.183589	0.004	0.9925	0.966991	0.337	0.9995	0.21453	0.007	0.9845	0.243785	0.052	0.8825	0.253322	0.0215	0.967	0.977725	0.3405	0.992	0.30837	0.0085	0.985	0.0930279	0.0005	1	0.18692	0	1	0.227635	0.0035	0.991	0.964903	0.9975	0.0855	0.865717	0.122	0.9965	0.0789495	0	1	0.281628	0.004	0.982	0.254236
Staphylococcus aureus subsp. aureus NCTC 8325 (firmicutes)	0.825691	0.0005	1	0.818753	0.002	1	0.965561	0.0165	1	0.902513	0.774	1	0.856159	0.0115	0.9995	0.812393	0.041	1	0.845447	0.024	0.9995	0.645868	0.537	0.9975	0.75933	0.205	1	0.812962	0	1	0.979295	0	1	0.837703	0.0235	1	0.672547	0.2965	1	1	1	0.9985	0.793553	0	1	0.735169	0.0565	1	0.999983
Sphingomonas koreensis (a-proteobacteria)	0.986905	0.5645	1	0.994022	0.765	1	0.972793	0.037	1	0.948143	0.001	1	0.970736	0.01	0.9995	0.865958	0.0455	0.9995	0.932309	0.025	1	0.933044	0.0065	0.999	0.893466	0.0025	1	0.989819	0.8485	0.9995	0.959454	0.5765	0.974	0.96893	0.0435	1	0.917947	0	1	0.932264	0	1	0.998214	0.983	0.9865	0.962886	0.005	1	0.961388
Shewanella sp. ANA-3 (g-proteobacteria)	0.602108	0.381	0.7475	0.741031	0.022	0.9835	0.777043	0.693	0.7345	0.958577	0.2155	0.9995	0.734046	0.2405	0.979	0.557591	0.23	0.9385	0.670915	0.2165	0.98	0.956639	0.2885	0.983	0.83984	0.487	0.9615	0.483471	0.025	0.9625	0.432569	0.0065	0.9975	0.930658	0.915	0.728	0.83934	0.626	0.976	0.976181	0.7555	0.9705	0.546772	0.0085	0.9845	0.947331	0.9635	0.475	0.967945
Salmonella enterica subsp. enterica serovar Typhimurium str. LT2 (enterobacteria)	0.858198	0.251	0.999	0.761479	0.2605	1	0.974376	0.5035	1	0.901109	0.143	1	0.880945	0.027	0.9985	0.820746	0.0365	1	0.863672	0.0415	1	0.647076	0.246	0.999	0.774645	0.1945	1	0.819225	0.1725	1	0.998672	0.3685	1	0.855632	0.509	0.9985	0.660263	0.3045	1	0.999999	0.3575	1	0.826961	0.2265	1	0.760328	0.3765	1	1
Streptococcus pneumoniae R6 (firmicutes)	0.124836	0.008	0.977	0.561862	0.0055	0.997	0.190409	0.049	0.8945	0.966458	0.7605	0.998	0.431443	0.354	0.573	0.423651	0.4195	0.431	0.394392	0.3895	0.4625	0.969926	0.663	0.969	0.566443	0.4405	0.762	0.229594	0.0025	0.9965	0.177415	0	1	0.289722	0.0485	0.831	0.618638	0.626	0.5165	0.97736	0.9285	0.932	0.182866	0	0.9995	0.387883	0.211	0.775	0.242712
Agrobacterium fabrum str. C58 (a-proteobacteria)	0.98553	0.8655	0.9985	0.985836	0.8545	0.9865	0.977983	0.2695	1	0.951743	0.0045	1	0.96766	0.056	0.998	0.883431	0.093	0.9995	0.929403	0.0565	1	0.955	0.032	0.9985	0.879553	0.0115	1	0.986084	0.9235	0.971	0.946873	0.561	0.973	0.968515	0.553	0.997	0.904454	0.002	1	0.934494	0.0005	1	0.994707	0.981	0.9465	0.95712	0.0865	1	0.974759
Trypanosoma brucei brucei TREU927 (kinetoplastids)	0.288703	0.1305	0.7445	0.510388	0.0465	0.955	0.306228	0.0775	0.818	0.947996	0.157	0.9995	0.872506	0.862	0.7335	0.525687	0.65	0.3315	0.633067	0.6645	0.5375	0.936495	0.2965	0.9815	0.864544	0.348	0.9455	0.261709	0.033	0.885	0.184404	0.0025	0.9915	0.759515	0.7435	0.635	0.849804	0.3945	0.9675	0.910534	0.214	0.956	0.249435	0.0095	0.964	0.809705	0.479	0.92	0.412697
Yersinia pestis KIM10+ (enterobacteria)	0.547006	0.3325	0.7325	0.639292	0.0235	0.973	0.803968	0.606	0.816	0.955261	0.4165	0.9995	0.668098	0.309	0.9165	0.541613	0.2865	0.8515	0.64741	0.2625	0.947	0.960712	0.42	0.986	0.882886	0.6065	0.9575	0.338934	0.022	0.9535	0.459531	0.0095	0.999	0.953737	0.983	0.4085	0.834618	0.583	0.979	0.97787	0.794	0.972	0.363066	0.007	0.9795	0.909313	0.917	0.665	0.96683
Campylobacter jejuni subsp. jejuni NCTC 11168 = ATCC 700819 (e-proteobacteria)	0.772911	0	1	0.78452	0.0005	1	0.955548	0.005	1	0.901778	0.758	1	0.85276	0.002	1	0.806355	0.024	1	0.835509	0.0065	1	0.645522	0.5305	0.998	0.742163	0.0565	1	0.762722	0	1	0.958934	0	1	0.818043	0.004	1	0.667958	0.332	1	0.999996	0.8675	1	0.734773	0	1	0.720282	0.0055	1	0.999976
Escherichia coli CFT073 (E. coli)	0.854788	0.638	0.8805	0.787413	0.065	0.9755	0.850221	0.3755	0.9725	0.949043	0.203	1	0.787419	0.2325	0.987	0.631834	0.164	0.9905	0.732397	0.1295	0.997	0.958244	0.295	0.991	0.812817	0.3965	0.9855	0.656778	0.119	0.96	0.579094	0.013	0.9965	0.967165	0.973	0.5675	0.772716	0.4265	0.998	0.970133	0.4715	0.987	0.605348	0.028	0.981	0.88493	0.72	0.9665	0.986688
Streptococcus agalactiae A909 (firmicutes)	0.115684	0.0055	0.9845	0.532668	0.004	0.998	0.135301	0.029	0.944	0.950699	0.89	0.988	0.234651	0.1795	0.465	0.372389	0.2965	0.527	0.3071	0.2165	0.5905	0.965014	0.855	0.9575	0.409794	0.4075	0.4325	0.221138	0.002	0.998	0.119047	0	1	0.20948	0.0445	0.7955	0.528857	0.618	0.1865	0.979163	0.9915	0.648	0.174694	0	1	0.275431	0.14	0.7345	0.173096
Pseudomonas aeruginosa UCBPP-PA14 (g-proteobacteria)	0.987371	0.7245	1	0.996092	0.8735	1	0.960482	0.0055	1	0.950502	0.002	1	0.970025	0.0195	0.9995	0.862818	0.0875	1	0.922182	0.036	1	0.947331	0.0125	0.9985	0.866776	0.0015	1	0.990223	0.8315	1	0.92322	0.1885	0.988	0.966104	0.036	1	0.880067	0	1	0.923514	0.0005	1	0.994921	0.808	1	0.95315	0.005	1	0.957333
Pseudomonas aeruginosa PAO1 (g-proteobacteria)	0.925781	0.2245	0.999	0.767798	0.282	1	0.981067	0.0305	1	0.903263	0	1	0.916713	0.001	1	0.849784	0.028	1	0.892261	0.013	1	0.65492	0.001	1	0.825449	0	1	0.86701	0.1685	1	0.997852	0.7285	0.998	0.90018	0.089	1	0.696159	0	1	1	0	1	0.890654	0.2485	1	0.819809	0.0025	1	0.999744
Salmonella enterica subsp. enterica serovar Typhi str. Ty2 (enterobacteria)	0.915359	0.7755	0.8875	0.836172	0.141	0.9715	0.851303	0.2035	0.9895	0.952324	0.1555	1	0.775709	0.1335	0.9935	0.633154	0.0965	0.9975	0.730278	0.0725	0.9995	0.963577	0.251	0.991	0.825926	0.325	0.9875	0.79494	0.3255	0.9385	0.543191	0.012	0.9935	0.971559	0.9725	0.6505	0.822579	0.3735	1	0.953832	0.23	0.988	0.773143	0.13	0.966	0.912743	0.666	0.9705	0.970862
Shewanella oneidensis MR-1 (g-proteobacteria)	0.382618	0.122	0.7735	0.654611	0.011	0.9875	0.609918	0.3905	0.728	0.959896	0.2945	0.9995	0.528988	0.1965	0.8945	0.468102	0.2605	0.8075	0.54249	0.196	0.93	0.95696	0.344	0.978	0.890764	0.698	0.925	0.343905	0.0125	0.9665	0.335488	0.003	0.999	0.889015	0.9415	0.5205	0.886236	0.7175	0.914	0.974383	0.7955	0.966	0.416917	0.004	0.99	0.92066	0.9725	0.2665	0.825207
Burkholderia cenocepacia J2315 (b-proteobacteria)	0.986273	0.325	1	0.993601	0.5545	1	0.98131	0.0035	1	0.944316	0.001	1	0.963671	0.0015	1	0.898394	0.0205	1	0.947441	0.0075	1	0.93861	0.0075	1	0.89534	0.001	1	0.991461	0.7375	1	0.973717	0.382	0.9975	0.970057	0.023	1	0.90591	0	1	0.947195	0	1	0.996127	0.882	1	0.960845	0.0025	1	0.973357
Rhizobium leguminosarum bv. viciae 3841 (a-proteobacteria)	0.983183	0.7455	0.999	0.988021	0.741	0.9985	0.967748	0.2025	1	0.936983	0.0025	1	0.971248	0.0575	0.9985	0.881771	0.093	0.9995	0.927013	0.0565	1	0.940388	0.017	0.999	0.871528	0.005	1	0.987015	0.9055	0.991	0.953175	0.6165	0.973	0.962289	0.3295	0.999	0.881081	0	1	0.908875	0.0005	1	0.992446	0.953	0.9735	0.94747	0.0495	1	0.970692
Salmonella enterica subsp. enterica serovar Typhimurium str. SL1344 (enterobacteria)	0.839591	0.5805	0.898	0.771276	0.202	0.974	0.924593	0.4315	0.9885	0.953262	0.156	1	0.758913	0.1115	0.9925	0.644917	0.1055	0.997	0.73982	0.084	0.9995	0.962244	0.2615	0.992	0.860072	0.2785	0.989	0.67509	0.2665	0.9405	0.785675	0.0675	0.9895	0.969183	0.9705	0.6545	0.844466	0.349	0.9995	0.964625	0.297	0.988	0.773653	0.21	0.973	0.918258	0.6145	0.981	0.987224
Salmonella enterica subsp. enterica serovar Typhi str. CT18 (enterobacteria)	0.914741	0.794	0.867	0.844877	0.158	0.97	0.844238	0.2485	0.9775	0.949886	0.1435	1	0.782071	0.176	0.991	0.634764	0.1155	0.9935	0.730917	0.091	0.9985	0.962917	0.246	0.992	0.820042	0.348	0.9835	0.795945	0.3595	0.9285	0.571506	0.014	0.992	0.967637	0.9735	0.589	0.807861	0.3905	0.999	0.944673	0.2225	0.9865	0.762664	0.1355	0.9615	0.91033	0.662	0.971	0.969
Bacillus subtilis subsp. subtilis str. 168 (firmicutes)	0.842099	0.027	1	0.765363	0.0075	1	0.97334	0.202	1	0.900598	0.72	1	0.878836	0.066	0.9985	0.831671	0.096	1	0.8644	0.1305	0.9985	0.644012	0.5125	0.9985	0.774852	0.222	1	0.811066	0.0035	1	0.996004	0.003	1	0.850852	0.5005	0.9985	0.672099	0.363	1	1	0.9815	1	0.820398	0.0045	1	0.755311	0.386	1	1
Marinobacter adhaerens HP15 (g-proteobacteria)	0.981892	0.956	0.954	0.937519	0.686	0.961	0.975351	0.836	0.9895	0.956886	0.0175	1	0.970178	0.419	0.989	0.882435	0.4065	0.9935	0.931061	0.4165	0.9975	0.955402	0.0755	0.9955	0.875937	0.15	0.993	0.926146	0.805	0.8835	0.946754	0.8065	0.9125	0.968136	0.816	0.9885	0.859462	0.0875	0.999	0.947545	0.017	0.9905	0.876029	0.5355	0.9505	0.946543	0.478	0.9995	0.989454
Bacteroides thetaiotaomicron VPI-5482 (CFB group bacteria)	0.224937	0.018	0.9365	0.515696	0.0115	0.9865	0.418122	0.0615	0.929	0.95662	0.7825	0.9975	0.48301	0.4015	0.5925	0.464174	0.41	0.5235	0.487347	0.4035	0.6255	0.967268	0.662	0.9725	0.69879	0.467	0.8705	0.229363	0.0075	0.9825	0.364117	0.002	0.9995	0.598712	0.6735	0.4225	0.672115	0.551	0.934	0.97334	0.922	0.9115	0.196786	0.0025	0.9905	0.584183	0.3605	0.8125	0.539224
Aspergillus nidulans FGSC A4 (ascomycetes)	0.606662	0.3665	0.843	0.689858	0.19	0.9535	0.904255	0.875	0.6735	0.952697	0.1105	1	0.96706	0.8185	0.96	0.797422	0.772	0.7415	0.891521	0.811	0.832	0.94654	0.23	0.9895	0.84015	0.2205	0.956	0.432208	0.165	0.8455	0.831153	0.356	0.9605	0.909795	0.624	0.9825	0.825764	0.316	0.985	0.963545	0.379	0.971	0.467335	0.173	0.908	0.848908	0.491	0.9975	0.998799
Mycoplasma genitalium G37 (mycoplasmas)	0.0590005	0	0.999	0.416431	0.0005	1	0.115727	0.002	0.993	0.950416	0.699	0.9975	0.133781	0.0185	0.8395	0.316984	0.104	0.814	0.215919	0.0455	0.9	0.964603	0.6525	0.968	0.24182	0.042	0.888	0.135703	0	1	0.121564	0	1	0.145686	0.004	0.9875	0.261298	0.23	0.4375	0.858806	0.5325	0.9475	0.104793	0	1	0.148614	0.0085	0.9895	0.129406
Rhodopseudomonas palustris CGA009 (a-proteobacteria)	0.988036	0.7295	1	0.997747	0.7435	1	0.974869	0.0475	1	0.955579	0.0005	1	0.972731	0.014	0.9995	0.881207	0.0475	1	0.940186	0.025	1	0.950575	0.009	0.999	0.887539	0.003	1	0.993997	0.863	1	0.956608	0.625	0.969	0.967915	0.0785	1	0.897253	0	1	0.932654	0	1	0.997248	0.9625	1	0.961988	0.0055	1	0.964597
Sinorhizobium meliloti 1021 (a-proteobacteria)	0.986578	0.7335	0.9985	0.993647	0.8285	0.999	0.973889	0.231	1	0.952472	0.0015	1	0.974661	0.056	0.997	0.885255	0.1105	0.9995	0.934527	0.0625	1	0.94436	0.011	0.9985	0.888253	0.003	1	0.990692	0.9245	0.991	0.976864	0.849	0.9625	0.964646	0.2395	0.9995	0.911674	0	1	0.929105	0.0005	1	0.995867	0.985	0.9555	0.956693	0.015	1	0.971238
Methanococcus maripaludis S2 (euryarchaeotes)	0.0689163	0.0015	0.996	0.433424	0.0025	0.999	0.191282	0.0115	0.9925	0.958711	0.895	0.9795	0.177286	0.0415	0.734	0.38873	0.1855	0.7735	0.342431	0.1045	0.859	0.968132	0.729	0.9745	0.325051	0.1415	0.8005	0.137768	0.0005	0.9995	0.213978	0	1	0.200666	0.022	0.943	0.464095	0.404	0.651	0.986024	0.9785	0.8775	0.0963775	0	1	0.239852	0.024	0.9785	0.210822
Burkholderia thailandensis E264 (b-proteobacteria)	0.98257	0.1805	1	0.991912	0.31	1	0.975706	0.002	1	0.946581	0.0015	1	0.959867	0.0015	1	0.893014	0.013	1	0.940465	0.008	1	0.937037	0.008	1	0.8697	0.001	1	0.988029	0.612	1	0.963212	0.1695	0.999	0.962812	0.0145	1	0.88916	0	1	0.942015	0	1	0.99492	0.7975	0.999	0.944423	0.002	1	0.973736
Burkholderia pseudomallei K96243 (b-proteobacteria)	0.983055	0.1445	1	0.992533	0.3205	1	0.977556	0.003	1	0.946161	0.0015	1	0.952943	0.001	1	0.886014	0.016	1	0.929447	0.008	1	0.932575	0.0085	1	0.872656	0.001	1	0.988323	0.6045	1	0.973625	0.226	0.999	0.964915	0.018	1	0.872258	0	1	0.940795	0	1	0.995026	0.8065	1	0.945785	0.002	1	0.977314
Mycoplasma pneumoniae M129 (mycoplasmas)	0.183336	0.002	0.991	0.50483	0.0025	0.9975	0.215422	0.0105	0.9785	0.967101	0.3055	0.9995	0.306382	0.057	0.922	0.334351	0.1435	0.7985	0.359422	0.0855	0.9285	0.955123	0.359	0.9675	0.626322	0.209	0.9885	0.208356	0.002	0.9985	0.177019	0	1	0.361386	0.0175	0.9615	0.648356	0.5435	0.7575	0.934044	0.4555	0.9915	0.161833	0	1	0.42674	0.1125	0.9155	0.220132
Mycoplasma pulmonis UAB CTIP (mycoplasmas)	0.0796649	0	1	0.49486	0.0005	1	0.098464	0.002	0.9975	0.943558	0.849	0.988	0.143597	0.0125	0.9025	0.318001	0.074	0.8775	0.226854	0.024	0.9355	0.966943	0.82	0.981	0.158581	0.012	0.8995	0.159198	0	1	0.120996	0	1	0.103123	0.0035	0.996	0.216357	0.0755	0.765	0.681687	0.2825	0.93	0.127324	0	1	0.138154	0.005	0.996	0.11312
Streptococcus pyogenes MGAS5005 (firmicutes)	0.388649	0.006	0.998	0.595293	0.006	0.9995	0.821649	0.0675	0.999	0.914302	0.8135	0.9985	0.712378	0.1525	0.989	0.60206	0.2235	0.965	0.681916	0.2635	0.952	0.745098	0.5655	0.9925	0.590449	0.2235	1	0.318903	0.0005	0.9995	0.774987	0.0005	0.9995	0.675309	0.212	0.9985	0.572312	0.371	0.999	0.999532	0.9985	0.992	0.321303	0.0005	1	0.594614	0.314	1	0.966773
Pseudomonas simiae (g-proteobacteria)	0.113305	0.009	0.9685	0.539706	0.005	0.9965	0.173043	0.0395	0.893	0.968925	0.76	0.9965	0.301299	0.268	0.451	0.398083	0.3645	0.4605	0.352229	0.2995	0.517	0.964368	0.6665	0.96	0.701834	0.6965	0.5285	0.200936	0.002	0.996	0.176096	0	1	0.264098	0.0675	0.739	0.641643	0.802	0.167	0.970844	0.941	0.865	0.189014	0	1	0.313148	0.1985	0.578	0.200524
Shewanella loihica PV-4 (g-proteobacteria)	0.984616	0.9315	0.9965	0.99272	0.8125	0.9985	0.988586	0.5795	1	0.954341	0.0045	1	0.963638	0.0645	0.9975	0.87347	0.1555	0.9995	0.934096	0.093	1	0.950578	0.028	0.9965	0.898507	0.0245	1	0.986779	0.8865	0.992	0.981297	0.919	0.954	0.972323	0.585	0.9985	0.912294	0.0055	1	0.945677	0.0005	1	0.991928	0.773	1	0.964806	0.181	1	0.982774
Shewanella amazonensis SB2B (g-proteobacteria)	0.915899	0.5285	0.983	0.913056	0.2505	0.9935	0.79815	0.261	0.9775	0.966898	0.022	1	0.949211	0.2475	0.995	0.780118	0.254	0.9905	0.843038	0.2415	0.9965	0.948212	0.1	0.9905	0.900485	0.0705	0.989	0.830237	0.3515	0.991	0.624549	0.0155	0.9985	0.965436	0.56	0.998	0.923126	0.054	0.9995	0.928158	0.0075	0.9905	0.87839	0.336	0.997	0.963527	0.564	0.999	0.947576
Aspergillus fumigatus Af293 (ascomycetes)	0.724517	0.6485	0.9875	0.714879	0.3445	0.997	0.881889	0.627	0.9975	0.943286	0.047	1	0.900887	0.2195	0.9975	0.815441	0.225	0.9985	0.869426	0.242	0.9985	0.947021	0.1225	0.9935	0.73092	0.214	0.998	0.650765	0.297	0.9995	0.939376	0.107	0.998	0.827696	0.681	0.9965	0.696781	0.26	1	0.980189	0.0915	1	0.487627	0.0355	1	0.80326	0.635	1	0.994825
Campylobacter jejuni subsp. jejuni 81-176 (e-proteobacteria)	0.666444	0.3465	0.916	0.694471	0.231	0.966	0.92646	0.8625	0.8375	0.950859	0.0795	1	0.968385	0.782	0.9625	0.810258	0.75	0.798	0.896456	0.7925	0.8725	0.947759	0.192	0.992	0.850874	0.201	0.9675	0.465863	0.194	0.8765	0.903258	0.5465	0.959	0.911565	0.57	0.9905	0.824612	0.2435	0.9915	0.963958	0.2605	0.979	0.499737	0.224	0.9295	0.864576	0.448	0.9995	0.998554
Streptococcus pneumoniae D39 (firmicutes)	0.0632116	0.001	0.998	0.456648	0.0015	1	0.131911	0.005	0.9915	0.947966	0.8975	0.9725	0.126447	0.015	0.817	0.328247	0.1115	0.808	0.242061	0.0465	0.894	0.970777	0.835	0.9735	0.229817	0.0975	0.6845	0.15091	0.0005	1	0.139326	0	1	0.152816	0.009	0.98	0.445151	0.636	0.1105	0.901772	0.806	0.824	0.126655	0	1	0.183049	0.016	0.9625	0.162914
Streptococcus sanguinis SK36 (firmicutes)	0.12296	0.0085	0.975	0.569913	0.006	0.9965	0.191893	0.044	0.8915	0.967184	0.752	0.9975	0.417868	0.3495	0.5555	0.420525	0.4125	0.434	0.391147	0.3835	0.454	0.968351	0.661	0.9675	0.620528	0.462	0.778	0.223907	0.0025	0.996	0.190339	0	1	0.289116	0.0515	0.8345	0.625488	0.6275	0.5085	0.972824	0.9125	0.9345	0.190656	0.0005	0.9995	0.373691	0.1875	0.77	0.235868
Sphingomonas wittichii RW1 (a-proteobacteria)	0.179948	0.0135	0.95	0.611832	0.007	0.9935	0.321669	0.1105	0.765	0.968233	0.52	0.999	0.712398	0.5415	0.79	0.51127	0.504	0.455	0.57481	0.54	0.565	0.967002	0.519	0.9775	0.736839	0.457	0.932	0.269806	0.005	0.9905	0.259104	0.001	1	0.528453	0.2025	0.815	0.714318	0.626	0.845	0.966811	0.7565	0.972	0.240351	0.002	0.9965	0.594993	0.361	0.8065	0.457642
Paraburkholderia phytofirmans PsJN (b-proteobacteria)	0.98404	0.2155	1	0.994432	0.6505	1	0.980232	0.0075	1	0.948033	0.001	1	0.961254	0.004	1	0.813198	0.039	1	0.910063	0.0175	1	0.928236	0.007	1	0.874295	0	1	0.987686	0.6975	1	0.978031	0.4225	0.9945	0.964034	0.0065	1	0.875098	0	1	0.933792	0	1	0.995426	0.9255	0.9995	0.95109	0.0025	1	0.974251
Dinoroseobacter shibae DFL 12 = DSM 16493 (a-proteobacteria)	0.987479	0.878	0.998	0.991987	0.8015	0.998	0.982919	0.1575	1	0.948784	0.002	1	0.965919	0.0205	0.999	0.899813	0.037	1	0.946423	0.021	1	0.93543	0.0155	0.9975	0.896378	0.005	1	0.992879	0.934	0.989	0.959568	0.759	0.9595	0.970519	0.409	0.9995	0.916629	0	1	0.942024	0.0005	1	0.99767	0.982	0.984	0.962429	0.0275	1	0.97361
Acinetobacter baumannii ATCC 17978 (g-proteobacteria)	0.98308	0.652	0.999	0.99513	0.924	0.9975	0.980752	0.1265	1	0.95144	0.0015	1	0.970237	0.0285	0.9985	0.806076	0.116	0.9255	0.911141	0.0545	0.9805	0.944612	0.01	0.999	0.877967	0.0015	1	0.986299	0.8225	0.9995	0.985738	0.863	0.974	0.965149	0.1305	1	0.905495	0	1	0.939649	0	1	0.994024	0.94	0.999	0.953509	0.009	1	0.97621
Francisella tularensis subsp. novicida U112 (g-proteobacteria)	0.176509	0.0115	0.954	0.571474	0.007	0.995	0.329244	0.0715	0.887	0.95325	0.8365	0.995	0.208982	0.177	0.396	0.389571	0.297	0.572	0.35474	0.2085	0.684	0.963096	0.672	0.964	0.69924	0.76	0.4045	0.25528	0.0025	0.9935	0.191913	0	1	0.478858	0.356	0.5885	0.654709	0.6465	0.4325	0.995283	0.997	0.841	0.2604	0.0005	0.999	0.54305	0.5965	0.4235	0.371643
Aspergillus niger CBS 513.88 (ascomycetes)	0.090125	0.0025	0.9955	0.536234	0.0035	0.999	0.164134	0.0225	0.9745	0.94754	0.9185	0.9135	0.140278	0.0625	0.505	0.340445	0.2055	0.629	0.25522	0.114	0.694	0.955121	0.8565	0.9505	0.287333	0.2515	0.4195	0.200601	0.0005	1	0.174052	0	1	0.210688	0.027	0.9085	0.400255	0.4955	0.301	0.984302	0.9955	0.5555	0.174953	0	1	0.211004	0.043	0.846	0.218692
Porphyromonas gingivalis ATCC 33277 (CFB group bacteria)	0.716087	0.42	0.9075	0.714028	0.249	0.956	0.946716	0.915	0.7745	0.955868	0.046	1	0.967675	0.824	0.955	0.808414	0.7775	0.749	0.896535	0.8165	0.8445	0.950623	0.1585	0.9925	0.871349	0.1945	0.9565	0.503775	0.2285	0.8585	0.853599	0.4465	0.9545	0.937673	0.6065	0.991	0.866362	0.1895	0.985	0.954499	0.143	0.9715	0.564395	0.211	0.918	0.901783	0.4575	0.997	0.997791
Streptococcus pyogenes NZ131 (firmicutes)	0.510746	0.0585	0.9775	0.647953	0.0185	0.992	0.706527	0.089	0.9875	0.949533	0.1885	1	0.90813	0.354	0.99	0.662562	0.2365	0.9785	0.745478	0.239	0.9825	0.949944	0.2915	0.993	0.749254	0.23	0.9945	0.432606	0.0155	0.9875	0.406558	0.003	0.9995	0.81726	0.3745	0.988	0.755025	0.2735	0.996	0.946159	0.165	0.991	0.411837	0.0055	0.992	0.817126	0.309	1	0.800866
Aspergillus oryzae RIB40 (ascomycetes)	0.120971	0.0085	0.9685	0.543339	0.005	0.9965	0.164284	0.0415	0.898	0.962835	0.7915	0.9975	0.321301	0.2865	0.465	0.397449	0.375	0.4465	0.358247	0.315	0.512	0.96345	0.6875	0.9605	0.591864	0.5195	0.5725	0.210769	0.002	0.996	0.167057	0	1	0.262442	0.0645	0.745	0.628904	0.6965	0.1965	0.976442	0.958	0.8565	0.196165	0	1	0.343523	0.2485	0.574	0.204617
Neisseria gonorrhoeae MS11 (b-proteobacteria)	0.519021	0.295	0.845	0.657857	0.138	0.9595	0.879923	0.8565	0.649	0.951843	0.1635	0.9995	0.964477	0.853	0.949	0.862733	0.826	0.6985	0.89853	0.8705	0.746	0.949808	0.2775	0.9905	0.839075	0.2475	0.946	0.366814	0.1015	0.8725	0.766203	0.2115	0.9715	0.886607	0.6065	0.972	0.800426	0.333	0.9805	0.96735	0.547	0.967	0.395673	0.0925	0.943	0.835214	0.507	0.9895	0.997783
Enterococcus faecium E1162 (firmicutes)	0.849207	0.057	0.9975	0.721265	0.0385	0.9915	0.888127	0.012	1	0.953779	0.163	1	0.588794	0.007	0.999	0.581923	0.026	1	0.640329	0.0165	0.9995	0.962472	0.2415	0.995	0.805848	0.0805	1	0.646191	0.0165	0.997	0.641783	0.0065	0.9995	0.930472	0.4125	0.996	0.835072	0.221	1	0.970605	0.088	0.9995	0.730759	0.005	0.9995	0.89879	0.106	1	0.95341
Caulobacter vibrioides NA1000 (a-proteobacteria)	0.161872	0.0085	0.977	0.499763	0.0065	0.9965	0.217128	0.0415	0.928	0.956449	0.8545	0.9955	0.29218	0.212	0.557	0.421691	0.2995	0.624	0.384402	0.24	0.6965	0.9636	0.741	0.968	0.51607	0.433	0.641	0.230705	0.0025	0.9965	0.171994	0	1	0.363228	0.107	0.769	0.643604	0.629	0.6875	0.986045	0.9735	0.905	0.242231	0	1	0.402169	0.1995	0.803	0.275966
Saccharomyces cerevisiae S288C (baker's yeast)	0.929148	0.2155	0.9995	0.792056	0.2835	1	0.981926	0.0675	1	0.906422	0	1	0.920491	0.002	0.9995	0.824613	0.0345	1	0.88555	0.0165	1	0.674034	0.001	1	0.828577	0	1	0.877629	0.1715	1	0.997603	0.7565	0.996	0.905582	0.053	1	0.694926	0	1	0.999996	0	1	0.909629	0.2545	1	0.821274	0.0025	1	0.999688
Salmonella enterica subsp. enterica serovar Typhimurium str. 14028S (enterobacteria)	0.862234	0.605	0.897	0.796296	0.1635	0.973	0.888536	0.277	0.9915	0.953209	0.136	1	0.746023	0.091	0.9925	0.624606	0.082	0.998	0.716073	0.06	0.9995	0.962104	0.242	0.991	0.865889	0.293	0.9885	0.710681	0.269	0.9465	0.66278	0.0275	0.997	0.972935	0.977	0.638	0.851802	0.337	0.999	0.951024	0.1905	0.9865	0.79	0.2135	0.9685	0.92669	0.648	0.9775	0.977408
Brevundimonas subvibrioides ATCC 15264 (a-proteobacteria)	0.979365	0.206	1	0.98723	0.6365	1	0.977049	0.02	1	0.934811	0	1	0.966739	0.0095	0.999	0.797453	0.0685	0.9265	0.909655	0.0265	0.9805	0.910224	0.0025	0.9995	0.832826	0.001	1	0.977411	0.4655	1	0.988885	0.7385	0.987	0.956499	0.0165	1	0.869661	0	1	0.960935	0	1	0.989866	0.742	1	0.928928	0.0035	1	0.983468
Azospira oryzae PS (b-proteobacteria)	0.977687	0.3695	0.9995	0.979476	0.583	1	0.980881	0.0335	1	0.96093	0.004	1	0.961673	0.029	0.999	0.85187	0.1525	0.9985	0.913935	0.073	1	0.953712	0.024	0.9985	0.868766	0.002	1	0.940806	0.4005	1	0.978853	0.3345	0.993	0.958321	0.0615	1	0.85001	0.0005	1	0.944404	0	1	0.944917	0.3105	1	0.931943	0.006	1	0.982975
Pseudomonas stutzeri RCH2 (g-proteobacteria)	0.986812	0.9175	0.998	0.99854	0.925	1	0.978254	0.276	1	0.953863	0.002	1	0.973896	0.0605	0.998	0.879073	0.1445	1	0.933497	0.08	1	0.94732	0.0145	0.998	0.884781	0.0055	1	0.993565	0.949	0.995	0.965707	0.8275	0.942	0.970329	0.397	0.9995	0.897581	0	1	0.934088	0.0005	1	0.997411	0.9525	0.9935	0.961074	0.0395	1	0.970211
Escherichia coli BW25113 (E. coli)	0.823874	0.5345	0.9145	0.765606	0.091	0.9815	0.729966	0.099	0.986	0.957668	0.112	0.9995	0.74136	0.0975	0.9925	0.594786	0.0945	0.996	0.68895	0.069	0.9995	0.964126	0.2165	0.9925	0.914707	0.394	0.988	0.668714	0.129	0.9755	0.32049	0.0015	0.999	0.975502	0.982	0.643	0.877607	0.2475	0.9995	0.942725	0.166	0.9875	0.691332	0.072	0.99	0.916249	0.597	0.9705	0.894417
Pontibacter actiniarum DSM 19842 (CFB group bacteria)	0.782036	0.4085	0.985	0.858843	0.356	0.987	0.8694	0.2565	1	0.950797	0.0945	1	0.922178	0.3825	0.9935	0.799025	0.4285	0.983	0.85639	0.413	0.991	0.954558	0.2115	0.9895	0.747787	0.1235	0.993	0.695168	0.2505	0.997	0.948111	0.2195	0.997	0.873749	0.594	0.992	0.721377	0.2455	0.9995	0.968388	0.192	0.9925	0.473467	0.082	1	0.819119	0.34	1	0.992644
Bacillus thuringiensis BMB171 (firmicutes)	0.117874	0.006	0.985	0.509946	0.006	0.9965	0.177374	0.0215	0.9675	0.956533	0.9225	0.951	0.179803	0.121	0.4545	0.387831	0.271	0.606	0.324084	0.179	0.689	0.972154	0.8665	0.959	0.440877	0.4445	0.3815	0.204683	0.002	0.9975	0.195817	0	1	0.245302	0.06	0.6995	0.573057	0.6235	0.3525	0.976244	0.9965	0.4435	0.193252	0	1	0.255023	0.112	0.75	0.210357
Herbaspirillum seropedicae SmR1 (b-proteobacteria)	0.986697	0.7805	1	0.997512	0.923	1	0.973087	0.013	1	0.952873	0.003	1	0.969409	0.0315	0.999	0.83059	0.1105	1	0.912541	0.055	1	0.948502	0.0185	0.9985	0.873847	0.002	1	0.988349	0.857	0.9995	0.932584	0.204	0.9915	0.96532	0.0915	0.9995	0.897953	0	1	0.936477	0.0005	1	0.99326	0.7655	0.9995	0.954817	0.0115	1	0.969922
Bacteroides fragilis 638R (CFB group bacteria)	0.238593	0.024	0.9245	0.498027	0.0145	0.9815	0.506493	0.0795	0.9275	0.952961	0.788	0.9975	0.513727	0.4315	0.6145	0.468518	0.428	0.502	0.512216	0.4385	0.616	0.959706	0.626	0.972	0.692353	0.439	0.9065	0.219672	0.0065	0.9835	0.463943	0.003	0.9995	0.615188	0.682	0.4125	0.665109	0.537	0.938	0.980038	0.9285	0.9345	0.215238	0.0025	0.9885	0.619332	0.4345	0.817	0.611783
Echinicola vietnamensis DSM 17526 (CFB group bacteria)	0.285749	0.0345	0.9365	0.589705	0.0185	0.9855	0.552817	0.136	0.8895	0.966885	0.6065	0.999	0.74552	0.5635	0.807	0.575144	0.623	0.392	0.672444	0.6585	0.5825	0.963575	0.518	0.976	0.85296	0.505	0.951	0.254014	0.008	0.9845	0.510546	0.0025	0.9995	0.623195	0.4805	0.708	0.830459	0.6635	0.8675	0.962423	0.7315	0.964	0.245576	0.002	0.9945	0.718143	0.453	0.8665	0.617593
Escherichia coli O25b:H4-ST131 (E. coli)	0.817467	0.5405	0.8685	0.757033	0.0905	0.974	0.824929	0.256	0.973	0.955148	0.1385	0.9995	0.772483	0.153	0.9915	0.622618	0.131	0.9925	0.722095	0.1015	0.9985	0.964195	0.242	0.9915	0.9111	0.4345	0.987	0.609822	0.1055	0.961	0.513871	0.0075	0.9985	0.980367	0.9825	0.5505	0.874697	0.304	0.999	0.954229	0.272	0.9855	0.665872	0.0495	0.982	0.935938	0.7405	0.956	0.969273
Azospirillum baldaniorum (a-proteobacteria)	0.979496	0.3105	1	0.990272	0.8865	1	0.97932	0.0155	1	0.950113	0.001	1	0.963777	0.012	0.999	0.861994	0.087	0.9985	0.930004	0.0305	1	0.953178	0.006	0.9995	0.850679	0.001	1	0.980149	0.6785	1	0.988136	0.714	0.9875	0.955087	0.022	1	0.845682	0	1	0.961931	0	1	0.988789	0.7615	1	0.921881	0.003	1	0.984084
Kangiella aquimarina DSM 16071 (g-proteobacteria)	0.413356	0.0575	0.9555	0.648517	0.0055	0.995	0.717304	0.368	0.918	0.942874	0.6715	0.999	0.624291	0.2895	0.918	0.528236	0.306	0.8415	0.607423	0.29	0.9195	0.947553	0.515	0.982	0.523861	0.408	0.974	0.327779	0.004	0.994	0.536224	0.002	0.9995	0.739559	0.6375	0.8625	0.643337	0.5915	0.9845	0.997931	0.9825	0.983	0.295152	0.003	1	0.722294	0.646	0.8875	0.960671
Vibrio cholerae O1 str. C6706 (g-proteobacteria)	0.444325	0.1745	0.8275	0.612415	0.0145	0.9885	0.639009	0.4455	0.724	0.960979	0.178	0.9995	0.697228	0.232	0.959	0.518651	0.2225	0.9425	0.594313	0.165	0.979	0.959765	0.256	0.9875	0.921962	0.6885	0.9635	0.377014	0.022	0.9705	0.288798	0.0025	0.9995	0.954895	0.9525	0.7675	0.931477	0.6935	0.981	0.957898	0.538	0.969	0.462739	0.005	0.9895	0.940127	0.959	0.6255	0.872906
Dyella japonica UNC79MFTsu3.2 (g-proteobacteria)	0.987751	0.6505	1	0.994913	0.828	1	0.959977	0.006	1	0.948576	0.0005	1	0.96817	0.007	1	0.859384	0.0525	1	0.923407	0.021	1	0.942015	0.0075	1	0.896216	0.0025	1	0.989979	0.8155	1	0.915376	0.099	0.989	0.968269	0.0185	1	0.923124	0	1	0.915466	0	1	0.996156	0.81	1	0.96241	0.0025	1	0.951036
Phaeobacter gallaeciensis DSM 26640 (a-proteobacteria)	0.850098	0.5355	0.998	0.687992	0.6055	0.9835	0.989653	0.7345	1	0.954392	0.005	1	0.959657	0.097	0.997	0.827013	0.1535	0.998	0.907421	0.1105	1	0.953927	0.0385	0.996	0.899581	0.047	1	0.645975	0.5185	0.985	0.980843	0.862	0.9665	0.965189	0.5935	0.997	0.912847	0.0255	1	0.947987	0.0005	0.9985	0.827025	0.7425	0.9825	0.954288	0.2225	1	0.989849
Acidovorax sp. GW101-3H11 (b-proteobacteria)	0.982618	0.799	0.9995	0.997077	0.9585	0.9995	0.980069	0.04	1	0.953946	0.0015	1	0.965749	0.0465	0.9985	0.777428	0.1565	0.927	0.902652	0.079	0.9805	0.950778	0.012	0.9995	0.872217	0.002	1	0.985582	0.831	0.999	0.965164	0.402	0.9955	0.960961	0.0795	1	0.893621	0	1	0.929084	0.0005	1	0.992922	0.6005	1	0.949781	0.0085	1	0.972071
[truncated: 197 more columns]
